# Supplementary material for: The Regulatory Network of Pseudomonas aeruginosa
Source: Microb Inform Exp. 2011 Jun 14;1:3. doi: 10.1186/2042-5783-1-3 (PMC3348663; doi:10.1186/2042-5783-1-3)
Supplement: Additional file 1 — This excel document contains additional information about: sheet 1) the type of regulatory interactions on the network, strain, experimental evidences and references; sheet 2) the components and length of directed paths in the whole network; sheet 3) the components and length of directed paths in the regulatory sub-network; sheet 4) representative motifs in the entire network with two, three and four genes; sheet 5) components and measures of the whole network and the sub-network; sheet 6) orthologs TFs with auto-regulation identified in E. coli. [file 2042-5783-1-3-S1.XLS]

## Sheet: network data
TRN Interactions in the whole network of Pseudomonas aeruginosa
We show the interactions as were found with experimental evidence in the original literature
a The reference number correspond to the PMID on PubMed database.
Regulator (TF or sigma)	Operon	Target gene	mode of regulation	Experimental Evidence	PubMed Referencea	P. aeruginosa Strain
agmR		pqqH	+	lac-promoter, B-galactosidase assay and RT-PCR	19902179	ATCC
algR		hcnA	-	mutant and PCR	19270096	PAO1
anr	cox	coxA	-	Microarray and Gene Chip data analysis	19930444	PAO1
anr	cox	coxB	-	Microarray and Gene Chip data analysis	19930444	PAO1
anr	cox	colII	-	Microarray and Gene Chip data analysis	19930444	PAO1
anr	cco2	ccoN2	+	Microarray and Gene Chip data analysis	19930444	PAO1
anr	cco2	ccoO2	+	Microarray and Gene Chip data analysis	19930444	PAO1
anr	cco2	ccoQ2	+	Microarray and Gene Chip data analysis	19930444	PAO1
anr	cco2	ccoP2	+	Microarray and Gene Chip data analysis	19930444	PAO1
anr	cio	cioA	-	backgrount	19930444	PAO1
anr	cio	cioB	-	backgrount	19930444	PAO1
bqsR		rhlA	+	lacZ-reporter and B-galactosidase assay and RT-PCR	19513205	PA103, PA14 ans PAO1
bqsR		rhlB	+	lacZ-reporter and B-galactosidase assay and RT-PCR	19513205	PA103, PA14 ans PAO1
bqsR		pqsA	+	lacZ-reporter and B-galactosidase assay and RT-PCR	19513205	PA103, PA14 ans PAO1
bqsR		phnA	+	lacZ-reporter and B-galactosidase assay and RT-PCR	19513205	PA103, PA14 ans PAO1
bexR		PA1202	+	Microarrays, chip, RT-PCR and lacZ-reporter	20041030	PAO1
bexR		PA1203	+	Microarrays, chip, RT-PCR and lacZ-reporter	20041030	PAO1
bexR		PA1204	+	Microarrays, chip, RT-PCR and lacZ-reporter	20041030	PAO1
bexR		PA1205	+	Microarrays, chip, RT-PCR and lacZ-reporter	20041030	PAO1
bexR		aprA	+	Microarrays, chip, RT-PCR and lacZ-reporter	20041030	PAO1
bexR		bexR	+	Microarrays, chip, RT-PCR and lacZ-reporter	20041030	PAO1
bexR		PA0572	+	Microarrays, chip, RT-PCR and lacZ-reporter	20041030	PAO1
bqsS		rhlA	+	lacZ-reporter and B-galactosidase assay and RT-PCR	19513205	PA103, PA14 ans PAO1
bqsS		rhlB	+	lacZ-reporter and B-galactosidase assay and RT-PCR	19513205	PA103, PA14 ans PAO1
bqsS		pqsA	+	lacZ-reporter and B-galactosidase assay and RT-PCR	19513205	PA103, PA14 ans PAO1
bqsS		phnA	+	lacZ-reporter and B-galactosidase assay and RT-PCR	19513205	PA103, PA14 ans PAO1
fhpR		fhp	+	lacZ-reporter and B-galactosidase assay	19767835	PAO1
fhpR		fhpR	-	lacZ-reporter and B-galactosidase assay	19767835	PAO1
gacA		RsmY	+	Chip-chip (chromatin immunoprecipitation)	19602144	PAK and PAO1
gacA		RsmZ	+	Chip-chip	19602144	PAK and PAO1
gacS		RsmY	+	Chip-chip	19602144	PAK and PAO1
gacS		RsmZ	+	Chip-chip	19602144	PAK and PAO1
lasR		hvn	+	Chip-chip, EMSA and qPCR	19682264	PAO1
lasR		kynB	+	Chip-chip, EMSA and qPCR	19682264	PAO1
lasR		kinU	+	Chip-chip, EMSA and qPCR	19682264	PA14
lasR		PA2588	+	Chip-chip, EMSA and qPCR	19682264	PAO1
lasR		hrlA	+	Chip-chip, EMSA and qPCR	19682264	PAO1
lasR		hrlB	+	Chip-chip, EMSA and qPCR	19682264	PAO1
lasR		PA3326	+	Chip-chip, EMSA and qPCR	19682264	PAO1
lasR		PA5184	+	Chip-chip, EMSA and qPCR	19682264	PAO1
lasR		tpbA	+	Transcriptome profiling and RT-PCR	19543378	PA14
metR		metH	+	Microarrays and RT-PCR	19592586	PA14
metR		pvdD	+	Microarrays and RT-PCR	19592586	PA14
metR		pvdH	+	Microarrays and RT-PCR	19592586	PA14
metR		atuF	+	Microarrays and RT-PCR	19592586	PA14
metR		PA4144	+	Microarrays and RT-PCR	19592586	PA14
metR		PA4223	+	Microarrays and RT-PCR	19592586	PA14
metR		PA0633	-	Microarrays and RT-PCR	19592586	PA14
metR		PA0848	-	Microarrays and RT-PCR	19592586	PA14
metR		ntrC	-	Microarrays and RT-PCR	19592586	PA14
mexT		cbpD	-	Microarray and PCR	19846594
mexT	pqs	pqsA	-	Microarray and PCR	19846594	PAO1
mexT	pqs	pqsB	-	Microarray and PCR	19846594	PAO1
mexT	pqs	pqsC	-	Microarray and PCR	19846594	PAO1
mexT	pqs	pqsD	-	Microarray and PCR	19846594	PAO1
mexT	pqs	pqsE	-	Microarray and PCR	19846594	PAO1
mexT	phn	phnA	-	Transcriptome profiling	19846594	PAO1
mexT	phn	phnB	-	Transcriptome profiling	19846594	PAO1
mexT		PA1657	-	Transcriptome profiling	19846594	PAO1
mexT		PA1658	-	Transcriptome profiling	19846594	PAO1
mexT		pscE	-	Transcriptome profiling	19846594	PAO1
mexT		PA1744	+	Transcriptome profiling	19846594	PAO1
mexT		PA1869	-	Transcriptome profiling	19846594	PAO1
mexT		PA1970	+	Transcriptome profiling	19846594	PAO1
mexT	hcn	hcnA	-	Transcriptome profiling	19846594	PAO1
mexT	hcn	hcnB	-	Transcriptome profiling	19846594	PAO1
mexT	hcn	hcnC	-	Transcriptome profiling	19846594	PAO1
mexT		pvdA	+	Transcriptome profiling	19846594	PAO1
mexT		PA2486	+	Transcriptome profiling	19846594	PAO1
mexT		PA2759	+	Transcriptome profiling	19846594	PAO1
mexT	PA2811-PA2813	PA2811	+	Transcriptome profiling	19846594	PAO1
mexT	PA2811-PA2813	PA2812	+	Transcriptome profiling	19846594	PAO1
mexT	PA2811-PA2813	PA2813	+	Transcriptome profiling	19846594	PAO1
mexT		PA3205	+	Transcriptome profiling	19846594	PAO1
mexT		PA3229	+	Transcriptome profiling	19846594	PAO1
mexT		PA3326	-	Transcriptome profiling	19846594	PAO1
mexT	PA3331-PA3334	PA3331	-	Transcriptome profiling	19846594	PAO1
mexT	PA3331-PA3334	PA3332	-	Transcriptome profiling	19846594	PAO1
mexT	PA3331-PA3334	fabH2	-	Transcriptome profiling	19846594	PAO1
mexT	lld	lldP	-	Microarray and PCR	19846594	PAO1
mexT	lld	lldD	-	Microarray and PCR	19846594	PAO1
mexT	lld	PA4772	-	Transcriptome profiling	19846594	PAO1
mexT		PA4141	+	Transcriptome profiling	19846594	PAO1
MexT	PA4354-PA4356	PA4354	+	Transcriptome profiling	19846594	PAO1
MexT	PA4354-PA4356	PA4355	+	Transcriptome profiling	19846594	PAO1
MexT	PA4354-PA4356	xenB	+	Transcriptome profiling	19846594	PAO1
MexT		PA4623	+	Transcriptome profiling	19846594	PAO1
MexT		PA4881	+	microarray and PCR asnd EMSA	19846594	PAO1
mexT		rhlA	-	RT-PCR	19683048	PAO1
mexT		lasB	-	RT-PCR	19683048	PAO1
mexT		exsA	-	RT-PCR, lacZ-reporter and B-galactosidase assay	19683048	PAO1
mexZ		mexX	-	EMSA	19589837	PAO1
mexZ		mexY	-	EMSA	19589837	PAO1
mvaT		cupA	-	B-galactosidase assay and RT-PCR	19832907	PA14
mvaT		cupB1	-	B-galactosidase assay and RT-PCR	19832907	PA14
mvaT		cupC1	-	B-galactosidase assay and RT-PCR	19832907	PA14
ospR		PA2826	-	electrophoretic mobility shift assay (EMSA)	19943895
PA0779		fhp	+	lacZ-reporter and B-galactosidase assay	19767835	PAO1
PA0779		fhpR	-	lacZ-reporter and B-galactosidase assay	19767835	PAO1
PA3697		fhp	+	lacZ-reporter and B-galactosidase assay	19767835	PAO1
PA5471		mexZ	+	EMSA	19589837	PAO1
phoP		gabD	+	Microarrays and RT-PCR	16707691	PAO1
phoP		gabT	+	Microarrays and RT-PCR	16707691	PAO1
phoP		PA0921	+	Microarrays and RT-PCR	16707691	PAO1
phoP		oprH	+	Microarrays and RT-PCR	16707691	PAO1
phoP		phoP	+	Microarrays and RT-PCR	16707691	PAO1
phoP		phoQ	+	Microarrays and RT-PCR	16707691	PAO1
phoP		mexQ	+	Microarrays and RT-PCR	16707691	PAO1
phoP		PA3649	+	Microarrays and RT-PCR	16707691	PAO1
phoP		PA4010	+	Microarrays and RT-PCR	16707691	PAO1
phoP		PA4011	+	Microarrays and RT-PCR	16707691	PAO1
phoP		PA4453	+	Microarrays and RT-PCR	16707691	PAO1
phoP		PA4454	+	Microarrays and RT-PCR	16707691	PAO1
phoP		PA4455	+	Microarrays and RT-PCR	16707691	PAO1
phoP		ack	-	Microarrays and RT-PCR	16707691	PAO1
phoP		PA1196	-	Microarrays and RT-PCR	16707691	PAO1
phoP		PA3309	-	Microarrays and RT-PCR	16707691	PAO1
phoP		PA4918	-	Microarrays and RT-PCR	16707691	PAO1
phoP		sodB	+	Microarrays and RT-PCR	16707691	PAO1
phoQ		pmrA	-	Microarrays and RT-PCR	19246741	PA14
phoQ		arnB	-	Microarrays and RT-PCR	19246741	PA14
phoQ		algR	-	Microarrays and RT-PCR	19246741	PA14
pilA		pilA	-	Inmunoblotting analysis of mutants	20008072	PAO1
pmrA		PA0201	+	Microarrays and RT-PCR	16707691	PAO1
pmrA		PA0202	+	Microarrays and RT-PCR	16707691	PAO1
pmrA		cysT	+	Microarrays and RT-PCR	16707691	PAO1
pmrA		metK	+	Microarrays and RT-PCR	16707691	PAO1
pmrA		mgtE	+	Microarrays and RT-PCR	16707691	PAO1
pmrA		PA1559	+	Microarrays and RT-PCR	16707691	PAO1
pmrA		PA1560	+	Microarrays and RT-PCR	16707691	PAO1
pmrA		PA2359	+	Microarrays and RT-PCR	16707691	PAO1
pmrA		PA3446	+	Microarrays and RT-PCR	16707691	PAO1
pmrA		feoB	+	Microarrays and RT-PCR	16707691	PAO1
pmrA		feoA	+	Microarrays and RT-PCR	16707691	PAO1
pmrA		PA4773	+	Microarrays and RT-PCR	16707691	PAO1
pmrA		PA4774	+	Microarrays and RT-PCR	16707691	PAO1
pmrA		PA4775	+	Microarrays and RT-PCR	16707691	PAO1
pmrA		pmrA	+	Microarrays and RT-PCR	16707691	PAO1
pmrA		pmrB	+	Microarrays and RT-PCR	16707691	PAO1
pmrA		PA4778	+	Microarrays and RT-PCR	16707691	PAO1
pmrA		PA4781	+	Microarrays and RT-PCR	16707691	PAO1
pmrA		PA4782	+	Microarrays and RT-PCR	16707691	PAO1
pmrA		PA4822	+	Microarrays and RT-PCR	16707691	PAO1
pmrA		PA4823	+	Microarrays and RT-PCR	16707691	PAO1
pmrA		PA4824	+	Microarrays and RT-PCR	16707691	PAO1
pmrA		mgtA	+	Microarrays and RT-PCR	16707691	PAO1
pmrA		PA4826	+	Microarrays and RT-PCR	16707691	PAO1
pmrA		dnr	-	Microarrays and RT-PCR	16707691	PAO1
pmrA		pcoB	-	Microarrays and RT-PCR	16707691	PAO1
pmrA		pcoA	-	Microarrays and RT-PCR	16707691	PAO1
pmrA		PA3515	-	Microarrays and RT-PCR	16707691	PAO1
pmrA		PA3516	-	Microarrays and RT-PCR	16707691	PAO1
pmrA		PA3517	-	Microarrays and RT-PCR	16707691	PAO1
pmrA		PA3518	-	Microarrays and RT-PCR	16707691	PAO1
pmrA		mexG	-	Microarrays and RT-PCR	16707691	PAO1
pmrA		mexH	-	Microarrays and RT-PCR	16707691	PAO1
pmrA		mexI	-	Microarrays and RT-PCR	16707691	PAO1
pqrR	pqrABC	pqrA	-	RT-PCR	19717597	PA14
pqrR	pqrABC	pqrB	-	RT-PCR	19717597	PA14
pqrR	pqrABC	pqrC	-	RT-PCR	19717597	PA14
pqrR		pqrR	+	RT-PCR	19717597	PA14
rcdB	cupD	cupD1	+	lacZ-reporter and B-galactosidase assay	19547710	PAO1
rcdB	cupD	cupD2	+	lacZ-reporter and B-galactosidase assay	19547710	PAO1
rcdB	cupD	cupD3	+	lacZ-reporter and B-galactosidase assay	19547710	PAO1
rcdB	cupD	cupD4	+	lacZ-reporter and B-galactosidase assay	19547710	PAO1
rcdB	cupD	cupD5	+	lacZ-reporter and B-galactosidase assay	19547710	PAO1
rocA1		cupB	+		19547710	PAO1
rocA1		cupC	-		19547710	PAO1
rocR		cupB	-		19547710	PAO1
rocR		cupC	.		19547710	PAO1
roxR	cyo	cyoA	+	Microarray and Gene Chip data analysis	19930444	PAO1
roxR	cyo	cyoB	+	Microarray and Gene Chip data analysis	19930444	PAO1
roxR	cyo	cyoC	+	Microarray and Gene Chip data analysis	19930444	PAO1
roxR	cyo	cyoD	+	Microarray and Gene Chip data analysis	19930444	PAO1
roxR	cyo	cyoE	+	Microarray and Gene Chip data analysis	19930444	PAO1
roxR	cio	cioA	+	Microarray and Gene Chip data analysis	19930444	PAO1
roxR	cio	cioB	+	Microarray and Gene Chip data analysis	19930444	PAO1
roxR	cox	coxA	-	Microarray and Gene Chip data analysis	19930444	PAO1
roxR	cox	coxB	-	Microarray and Gene Chip data analysis	19930444	PAO1
roxR	cco1	ccoN1	+	Microarray and Gene Chip data analysis	19930444	PAO1
roxR	cco1	ccoO1	+	Microarray and Gene Chip data analysis	19930444	PAO1
roxR	cco1	ccoQ1	+	Microarray and Gene Chip data analysis	19930444	PAO1
roxR	cco1	ccoP1	+	Microarray and Gene Chip data analysis	19930444	PAO1
roxR	cco2	ccoN2	+	Microarray and Gene Chip data analysis	19930444	PAO1
roxR	cco2	ccoO2	+	Microarray and Gene Chip data analysis	19930444	PAO1
roxR	cco2	ccoQ2	+	Microarray and Gene Chip data analysis	19930444	PAO1
roxR	cco2	ccoP2	+	Microarray and Gene Chip data analysis	19930444	PAO1
roxS	cyo	cyoA	+	Microarray and Gene Chip data analysis	19930444	PAO1
roxS	cyo	cyoB	+	Microarray and Gene Chip data analysis	19930444	PAO1
roxS	cyo	cyoC	+	Microarray and Gene Chip data analysis	19930444	PAO1
roxS	cyo	cyoD	+	Microarray and Gene Chip data analysis	19930444	PAO1
roxS	cyo	cyoE	+	Microarray and Gene Chip data analysis	19930444	PAO1
roxS	cio	cioA	+	Microarray and Gene Chip data analysis	19930444	PAO1
roxS	cio	cioB	+	Microarray and Gene Chip data analysis	19930444	PAO1
roxS	cox	coxA	-	Microarray and Gene Chip data analysis	19930444	PAO1
roxS	cox	coxB	-	Microarray and Gene Chip data analysis	19930444	PAO1
roxS	cco1	ccoN1	+	Microarray and Gene Chip data analysis	19930444	PAO1
roxS	cco1	ccoO1	+	Microarray and Gene Chip data analysis	19930444	PAO1
roxS	cco1	ccoQ1	+	Microarray and Gene Chip data analysis	19930444	PAO1
roxS	cco1	ccoP1	+	Microarray and Gene Chip data analysis	19930444	PAO1
roxS	cco2	ccoN2	+	Microarray and Gene Chip data analysis	19930444	PAO1
roxS	cco2	ccoO2	+	Microarray and Gene Chip data analysis	19930444	PAO1
roxS	cco2	ccoQ2	+	Microarray and Gene Chip data analysis	19930444	PAO1
roxS	cco2	ccoP2	+	Microarray and Gene Chip data analysis	19930444	PAO1
rpoS	cio	cioA	+	Microarray and Gene Chip data analysis	19930444	PAO1
rpoS	cio	cioB	+	Microarray and Gene Chip data analysis	19930444	PAO1
rpoS	cox	coxA	+	Microarray and Gene Chip data analysis	19930444	PAO1
rpoS	cox	coxB	+	Microarray and Gene Chip data analysis	19930444	PAO1
rpoS	cox	colII	+	Microarray and Gene Chip data analysis	19930444	PAO1
tpbA		tpbA	-	Transcriptome profiling and RT-PCR	19543378	PA14
tpbA		pelA	-	Transcriptome profiling and RT-PCR	19543378	PA14
tpbA		pelE	-	Transcriptome profiling and RT-PCR	19543378	PA14
tpbA		pelB	-	Transcriptome profiling and RT-PCR	19543378	PA14
tpbA		pelD	-	Transcriptome profiling and RT-PCR	19543378	PA14
tpbA		pelC	-	Transcriptome profiling and RT-PCR	19543378	PA14
tpbA		pelG	-	Transcriptome profiling and RT-PCR	19543378	PA14
tpbA		pelF	-	Transcriptome profiling and RT-PCR	19543378	PA14
tpbA		PA4625	-	Transcriptome profiling and RT-PCR	19543378	PA14
tpbA		PA4624	-	Transcriptome profiling and RT-PCR	19543378	PA14
tpbA		PA4139	-	Transcriptome profiling and RT-PCR	19543378	PA14
tpbA		tpbR	-	Transcriptome profiling and RT-PCR	19543378	PA14
vfr		cbpA	+	EMSA	19801409	PAO1
vreI		tpsA	+	Microarrays and RT-PCR	19730609	PAO1
vreI		PA0691	+	Microarrays and RT-PCR	19730609	PAO1
vreI		tpsB	+	Microarrays and RT-PCR	19730609	PAO1
algQ		lasR	-	Prodonet	18440972	PAO1
algQ		rhlR	-	Prodonet	18440972	PAO1
algR		alg44	+	Prodonet	18440972	PAO1
algR		alg8	+	Prodonet	18440972	PAO1
algR		algA	+	Prodonet	18440972	PAO1
algR		algC	+	Prodonet	18440972	PAO1
algR		algE	+	Prodonet	18440972	PAO1
algR		algF	+	Prodonet	18440972	PAO1
algR		algG	+	Prodonet	18440972	PAO1
algR		algI	+	Prodonet	18440972	PAO1
algR		algJ	+	Prodonet	18440972	PAO1
algR		algK	+	Prodonet	18440972	PAO1
algR		algL	+	Prodonet	18440972	PAO1
algR		algX	+	Prodonet	18440972	PAO1
algR		argB	+	Prodonet	18440972	PAO1
algR		argG	-	Prodonet	18440972	PAO1
algR		braZ	+	Prodonet	18440972	PAO1
algR		gdhA	-	Prodonet	18440972	PAO1
algR		PA0328	+	Prodonet	18440972	PAO1
algR		PA1818	+	Prodonet	18440972	PAO1
algR		PA1819	+	Prodonet	18440972	PAO1
algR		PA3934	+	Prodonet	18440972	PAO1
algR		PA5152	+	Prodonet	18440972	PAO1
algR		PA5153	+	Prodonet	18440972	PAO1
algR		rhlA	-	Prodonet	18440972	PAO1
algR		rhlB	-	Prodonet	18440972	PAO1
algR		rhlI	-	Prodonet	18440972	PAO1
algR		speA	?	Prodonet	18440972	PAO1
algR		sstT	+	Prodonet	18440972	PAO1
algU		alg44	+	Prodonet	18440972	PAO1
algU		alg8	+	Prodonet	18440972	PAO1
algU		algA	+	Prodonet	18440972	PAO1
algU		algE	+	Prodonet	18440972	PAO1
algU		algF	+	Prodonet	18440972	PAO1
algU		algG	+	Prodonet	18440972	PAO1
algU		algI	+	Prodonet	18440972	PAO1
algU		algJ	+	Prodonet	18440972	PAO1
algU		algK	+	Prodonet	18440972	PAO1
algU		algL	+	Prodonet	18440972	PAO1
algU		algX	+	Prodonet	18440972	PAO1
algU		bolA	+	Prodonet	18440972	PAO1
algU		dksA	+	Prodonet	18440972	PAO1
algU		ivy	+	Prodonet	18440972	PAO1
algU		PA0856	+	Prodonet	18440972	PAO1
algU		PA1592	+	Prodonet	18440972	PAO1
algU		PA3262	+	Prodonet	18440972	PAO1
algU		PA3819	+	Prodonet	18440972	PAO1
algU		PA3952	+	Prodonet	18440972	PAO1
algU		PA5291	+	Prodonet	18440972	PAO1
algU		phuR	+	Prodonet	18440972	PAO1
algU		tal	+	Prodonet	18440972	PAO1
algZ		alg44	+	Prodonet	18440972	PAO1
algZ		alg8	+	Prodonet	18440972	PAO1
algZ		algA	+	Prodonet	18440972	PAO1
algZ		algD	+	Prodonet	18440972	PAO1
algZ		algE	+	Prodonet	18440972	PAO1
algZ		algF	+	Prodonet	18440972	PAO1
algZ		algG	+	Prodonet	18440972	PAO1
algZ		algI	+	Prodonet	18440972	PAO1
algZ		algJ	+	Prodonet	18440972	PAO1
algZ		algK	+	Prodonet	18440972	PAO1
algZ		algL	+	Prodonet	18440972	PAO1
algZ		algX	+	Prodonet	18440972	PAO1
anr		aroE	+	Prodonet	18440972	PAO1
anr		dnr	+	Prodonet	18440972	PAO1
anr		hemK	d	Prodonet	18440972	PAO1
anr		moeB	d	Prodonet	18440972	PAO1
anr		murI	d	Prodonet	18440972	PAO1
anr		PA0521	+	Prodonet	18440972	PAO1
anr		PA0522	+	Prodonet	18440972	PAO1
anr		PA0526	?	Prodonet	18440972	PAO1
anr		PA3928	?	Prodonet	18440972	PAO1
anr		prfA	d	Prodonet	18440972	PAO1
argR		aotO	+	Prodonet	18440972	PAO1
argR		astA	+	Prodonet	18440972	PAO1
argR		astB	+	Prodonet	18440972	PAO1
argR		astD	+	Prodonet	18440972	PAO1
argR		astE	+	Prodonet	18440972	PAO1
argR		greA	-	Prodonet	18440972	PAO1
argR		oprD	+	Prodonet	18440972	PAO1
argR		PA4754	-	Prodonet	18440972	PAO1
cysB		alg44	+	Prodonet	18440972	PAO1
cysB		alg8	+	Prodonet	18440972	PAO1
cysB		algA	+	Prodonet	18440972	PAO1
cysB		algE	+	Prodonet	18440972	PAO1
cysB		algF	+	Prodonet	18440972	PAO1
cysB		algG	+	Prodonet	18440972	PAO1
cysB		algI	+	Prodonet	18440972	PAO1
cysB		algJ	+	Prodonet	18440972	PAO1
cysB		algK	+	Prodonet	18440972	PAO1
cysB		algL	+	Prodonet	18440972	PAO1
cysB		algX	+	Prodonet	18440972	PAO1
dnr		aroE	+	Prodonet	18440972	PAO1
dnr		nirC	+	Prodonet	18440972	PAO1
dnr		nirD	+	Prodonet	18440972	PAO1
dnr		nirE	+	Prodonet	18440972	PAO1
dnr		nirF	+	Prodonet	18440972	PAO1
dnr		nirG	+	Prodonet	18440972	PAO1
dnr		nirH	+	Prodonet	18440972	PAO1
dnr		nirJ	+	Prodonet	18440972	PAO1
dnr		nirL	+	Prodonet	18440972	PAO1
dnr		nirM	+	Prodonet	18440972	PAO1
dnr		nirN	+	Prodonet	18440972	PAO1
exsA		exsD	+	Prodonet	18440972	PAO1
exsA		PA3842	+	Prodonet	18440972	PAO1
exsA		PA3843	+	Prodonet	18440972	PAO1
exsA		pscB	+	Prodonet	18440972	PAO1
exsA		pscC	+	Prodonet	18440972	PAO1
exsA		pscD	+	Prodonet	18440972	PAO1
exsA		pscE	+	Prodonet	18440972	PAO1
exsA		pscF	+	Prodonet	18440972	PAO1
exsA		pscG	+	Prodonet	18440972	PAO1
exsA		pscH	+	Prodonet	18440972	PAO1
exsA		pscI	+	Prodonet	18440972	PAO1
exsA		pscJ	+	Prodonet	18440972	PAO1
exsA		pscK	+	Prodonet	18440972	PAO1
exsA		pscL	+	Prodonet	18440972	PAO1
fleQ		PA1442	+	Prodonet	18440972	PAO1
fleQ		pelA	-	Prodonet	18440972	PAO1
fleQ		pelB	-	Prodonet	18440972	PAO1
fur		fagA	-	Prodonet	18440972	PAO1
fur		foxI	-	Prodonet	18440972	PAO1
fur		foxR	-	Prodonet	18440972	PAO1
fur		fptA	+	Prodonet	18440972	PAO1
fur		fptB	+	Prodonet	18440972	PAO1
fur		fpvR	+	Prodonet	18440972	PAO1
fur		hasAp	-	Prodonet	18440972	PAO1
fur		hmuV	-	Prodonet	18440972	PAO1
fur		icmP	+	Prodonet	18440972	PAO1
fur		PA0071	-	Prodonet	18440972	PAO1
fur		PA0072	-	Prodonet	18440972	PAO1
fur		PA0929	-	Prodonet	18440972	PAO1
fur		PA0930	-	Prodonet	18440972	PAO1
fur		PA1300	-	Prodonet	18440972	PAO1
fur		PA1301	-	Prodonet	18440972	PAO1
fur		PA2033	+	Prodonet	18440972	PAO1
fur		PA2034	+	Prodonet	18440972	PAO1
fur		PA2387	-	Prodonet	18440972	PAO1
fur		PA3409	+	Prodonet	18440972	PAO1
fur		PA3530	+	Prodonet	18440972	PAO1
fur		PA3899	-	Prodonet	18440972	PAO1
fur		PA3900	-	Prodonet	18440972	PAO1
fur		PA4467	-	Prodonet	18440972	PAO1
fur		PA4469	-	Prodonet	18440972	PAO1
fur		PA4516	+	Prodonet	18440972	PAO1
fur		PA4570	+	Prodonet	18440972	PAO1
fur		PA4705	-	Prodonet	18440972	PAO1
fur		PA4707	-	Prodonet	18440972	PAO1
fur		PA4709	-	Prodonet	18440972	PAO1
fur		PA4895	+	Prodonet	18440972	PAO1
fur		PA4896	+	Prodonet	18440972	PAO1
fur		PA5216	+	Prodonet	18440972	PAO1
fur		PA5217	+	Prodonet	18440972	PAO1
fur		pchR	-	Prodonet	18440972	PAO1
fur		pigA	+	Prodonet	18440972	PAO1
fur		piuC	+	Prodonet	18440972	PAO1
fur		pvdQ	+	Prodonet	18440972	PAO1
fur		rplA	+	Prodonet	18440972	PAO1
fur		rplJ	+	Prodonet	18440972	PAO1
fur		rplL	+	Prodonet	18440972	PAO1
glpR		glpK1	?	Prodonet	18440972	PAO1
ihf		alg44	+	Prodonet	18440972	PAO1
ihf		alg8	+	Prodonet	18440972	PAO1
ihf		algA	+	Prodonet	18440972	PAO1
ihf		algE	+	Prodonet	18440972	PAO1
ihf		algF	+	Prodonet	18440972	PAO1
ihf		algG	+	Prodonet	18440972	PAO1
ihf		algI	+	Prodonet	18440972	PAO1
ihf		algJ	+	Prodonet	18440972	PAO1
ihf		algK	+	Prodonet	18440972	PAO1
ihf		algL	+	Prodonet	18440972	PAO1
ihf		algX	+	Prodonet	18440972	PAO1
ihf		fleR	+	Prodonet	18440972	PAO1
ihf		fleS	+	Prodonet	18440972	PAO1
ihf		fliD	+	Prodonet	18440972	PAO1
ihf		hemK	+	Prodonet	18440972	PAO1
ihf		moeB	+	Prodonet	18440972	PAO1
ihf		murI	+	Prodonet	18440972	PAO1
ihf		oprE	+	Prodonet	18440972	PAO1
ihf		pfrA	+	Prodonet	18440972	PAO1
lasR		acpP2	+	Prodonet	18440972	PAO1
lasR		aprD	+	Prodonet	18440972	PAO1
lasR		aprE	+	Prodonet	18440972	PAO1
lasR		aprF	+	Prodonet	18440972	PAO1
lasR		aprX	+	Prodonet	18440972	PAO1
lasR		bphO	+	Prodonet	18440972	PAO1
lasR		bphP	+	Prodonet	18440972	PAO1
lasR		clpP2	+	Prodonet	18440972	PAO1
lasR		flp	+	Prodonet	18440972	PAO1
lasR		kinB	+	Prodonet	18440972	PAO1
lasR		lasB	+	Prodonet	18440972	PAO1
lasR		nuh	+	Prodonet	18440972	PAO1
lasR		PA0027	+	Prodonet	18440972	PAO1
lasR		PA0028	+	Prodonet	18440972	PAO1
lasR		PA0122	+	Prodonet	18440972	PAO1
lasR		PA0144	+	Prodonet	18440972	PAO1
lasR		PA0572	+	Prodonet	18440972	PAO1
lasR		PA0805	+	Prodonet	18440972	PAO1
lasR		PA0855	+	Prodonet	18440972	PAO1
lasR		PA1159	+	Prodonet	18440972	PAO1
lasR		PA1419	+	Prodonet	18440972	PAO1
lasR		PA1656	+	Prodonet	18440972	PAO1
lasR		PA1657	+	Prodonet	18440972	PAO1
lasR		PA1658	+	Prodonet	18440972	PAO1
lasR		PA1659	+	Prodonet	18440972	PAO1
lasR		PA2302	+	Prodonet	18440972	PAO1
lasR		PA2303	+	Prodonet	18440972	PAO1
lasR		PA2304	+	Prodonet	18440972	PAO1
lasR		PA2305	+	Prodonet	18440972	PAO1
lasR		PA2591	+	Prodonet	18440972	PAO1
lasR		PA2939	+	Prodonet	18440972	PAO1
lasR		PA3535	+	Prodonet	18440972	PAO1
lasR		PA3904	+	Prodonet	18440972	PAO1
lasR		PA3905	+	Prodonet	18440972	PAO1
lasR		PA3906	+	Prodonet	18440972	PAO1
lasR		PA3907	+	Prodonet	18440972	PAO1
lasR		PA3908	+	Prodonet	18440972	PAO1
lasR		PA4677	+	Prodonet	18440972	PAO1
lasR		PA4778	+	Prodonet	18440972	PAO1
lasR		PA5181	+	Prodonet	18440972	PAO1
lasR		PA5230	+	Prodonet	18440972	PAO1
lasR		PA5231	+	Prodonet	18440972	PAO1
lasR		PA5232	+	Prodonet	18440972	PAO1
lasR		phnC2	+	Prodonet	18440972	PAO1
lasR		phzA1	+	Prodonet	18440972	PAO1
lasR		phzB1	+	Prodonet	18440972	PAO1
lasR		phzC1	+	Prodonet	18440972	PAO1
lasR		phzD1	+	Prodonet	18440972	PAO1
lasR		phzF2	+	Prodonet	18440972	PAO1
lasR		phzG	+	Prodonet	18440972	PAO1
lasR		plcB	+	Prodonet	18440972	PAO1
lasR		pqsA	+	Prodonet	18440972	PAO1
lasR		pqsB	+	Prodonet	18440972	PAO1
lasR		pqsC	+	Prodonet	18440972	PAO1
lasR		pqsD	+	Prodonet	18440972	PAO1
lasR		pqsE	+	Prodonet	18440972	PAO1
lasR		psIA	+	Prodonet	18440972	PAO1
lasR		psIB	+	Prodonet	18440972	PAO1
lasR		psIC	+	Prodonet	18440972	PAO1
lasR		psID	+	Prodonet	18440972	PAO1
lasR		psIE	+	Prodonet	18440972	PAO1
lasR		psIF	+	Prodonet	18440972	PAO1
lasR		psIG	+	Prodonet	18440972	PAO1
lasR		psIH	+	Prodonet	18440972	PAO1
lasR		psII	+	Prodonet	18440972	PAO1
lasR		psIJ	+	Prodonet	18440972	PAO1
lasR		psIK	+	Prodonet	18440972	PAO1
lasR		psIL	+	Prodonet	18440972	PAO1
lasR		pstI	+	Prodonet	18440972	PAO1
lasR		pvdS	+	Prodonet	18440972	PAO1
lasR		rhlG	+	Prodonet	18440972	PAO1
lasR		rhlI	+	Prodonet	18440972	PAO1
lasR		xcpP	+	Prodonet	18440972	PAO1
lasR		xcpQ	+	Prodonet	18440972	PAO1
narL		hemK	d	Prodonet	18440972	PAO1
narL		moeB	d	Prodonet	18440972	PAO1
narL		murI	d	Prodonet	18440972	PAO1
narL		prfA	d	Prodonet	18440972	PAO1
psdR		dppB	-	Prodonet	18440972	PAO1
psdR		dppC	-	Prodonet	18440972	PAO1
psdR		dppD	-	Prodonet	18440972	PAO1
psdR		dppF	-	Prodonet	18440972	PAO1
psrA		etfA	-	Prodonet	18440972	PAO1
psrA		PA3595	?	Prodonet	18440972	PAO1
ptxR		pqsA	-	Prodonet	18440972	PAO1
ptxR		pqsB	-	Prodonet	18440972	PAO1
ptxR		pqsC	-	Prodonet	18440972	PAO1
ptxR		pqsD	-	Prodonet	18440972	PAO1
ptxR		pvcC	+	Prodonet	18440972	PAO1
ptxR		pvcD	+	Prodonet	18440972	PAO1
ptxS		kguD	+	Prodonet	18440972	PAO1
ptxS		kguK	+	Prodonet	18440972	PAO1
ptxS		kguT	+	Prodonet	18440972	PAO1
pvdS		cat	+	Prodonet	18440972	PAO1
pvdS		eta	+	Prodonet	18440972	PAO1
pvdS		fpvA	+	Prodonet	18440972	PAO1
pvdS		grx	+	Prodonet	18440972	PAO1
pvdS		imm2	?	Prodonet	18440972	PAO1
pvdS		macB	+	Prodonet	18440972	PAO1
pvdS		ompQ	+	Prodonet	18440972	PAO1
pvdS		PA0346	+	Prodonet	18440972	PAO1
pvdS		PA0818	+	Prodonet	18440972	PAO1
pvdS		PA1134	+	Prodonet	18440972	PAO1
pvdS		PA2389	+	Prodonet	18440972	PAO1
pvdS		PA2393	+	Prodonet	18440972	PAO1
pvdS		PA2402	+	Prodonet	18440972	PAO1
pvdS		PA2411	+	Prodonet	18440972	PAO1
pvdS		PA2412	+	Prodonet	18440972	PAO1
pvdS		PA2427	+	Prodonet	18440972	PAO1
pvdS		PA2451	+	Prodonet	18440972	PAO1
pvdS		PA2452	+	Prodonet	18440972	PAO1
pvdS		PA2531	+	Prodonet	18440972	PAO1
pvdS		PA3794	?	Prodonet	18440972	PAO1
pvdS		PA4390	?	Prodonet	18440972	PAO1
pvdS		PA4833	+	Prodonet	18440972	PAO1
pvdS		PA5130	+	Prodonet	18440972	PAO1
pvdS		PA5150	+	Prodonet	18440972	PAO1
pvdS		PA5190	?	Prodonet	18440972	PAO1
pvdS		pvcC	+	Prodonet	18440972	PAO1
pvdS		pvcD	+	Prodonet	18440972	PAO1
pvdS		pvdC	+	Prodonet	18440972	PAO1
pvdS		pvdD	+	Prodonet	18440972	PAO1
pvdS		pvdE	+	Prodonet	18440972	PAO1
pvdS		pvdF	+	Prodonet	18440972	PAO1
pvdS		pvdG	+	Prodonet	18440972	PAO1
pvdS		pvdH	+	Prodonet	18440972	PAO1
pvdS		pvdJ	+	Prodonet	18440972	PAO1
pvdS		pvdL	+	Prodonet	18440972	PAO1
pvdS		pvdN	+	Prodonet	18440972	PAO1
pvdS		pys2	?	Prodonet	18440972	PAO1
pvdS		toxR	+	Prodonet	18440972	PAO1
rhlR		acpP2	+	Prodonet	18440972	PAO1
rhlR		lecA	+	Prodonet	18440972	PAO1
rhlR		migA	+	Prodonet	18440972	PAO1
rhlR		phzA1	+	Prodonet	18440972	PAO1
rhlR		phzB1	+	Prodonet	18440972	PAO1
rhlR		phzC1	+	Prodonet	18440972	PAO1
rhlR		phzD1	+	Prodonet	18440972	PAO1
rhlR		phzE1	+	Prodonet	18440972	PAO1
rhlR		phzF2	+	Prodonet	18440972	PAO1
rhlR		phzG	+	Prodonet	18440972	PAO1
rhlR		rhlG	?	Prodonet	18440972	PAO1
rpoN		alg44	+	Prodonet	18440972	PAO1
rpoN		alg8	+	Prodonet	18440972	PAO1
rpoN		algA	+	Prodonet	18440972	PAO1
rpoN		algE	+	Prodonet	18440972	PAO1
rpoN		algF	+	Prodonet	18440972	PAO1
rpoN		algG	+	Prodonet	18440972	PAO1
rpoN		algI	+	Prodonet	18440972	PAO1
rpoN		algJ	+	Prodonet	18440972	PAO1
rpoN		algK	+	Prodonet	18440972	PAO1
rpoN		algL	+	Prodonet	18440972	PAO1
rpoN		algX	+	Prodonet	18440972	PAO1
rpoN		PA1442	+	Prodonet	18440972	PAO1
rpoN		resR	+	Prodonet	18440972	PAO1
rpoN		resS	+	Prodonet	18440972	PAO1
rpoS		bphO	+	Prodonet	18440972	PAO1
rpoS		bphP	+	Prodonet	18440972	PAO1
trpI		trpA	+	Prodonet	18440972	PAO1
trpI		trpB	+	Prodonet	18440972	PAO1
vfr		ptxR	+	Prodonet	18440972	PAO1
agmR		exaA	+	Prodoric	18974177	PAO1
agmR		exaB	+	Prodoric	18974177	PAO1
agmR		exaC	+	Prodoric	18974177	PAO1
agmR		exaD	+	Prodoric	18974177	PAO1
agmR		exaE	+	Prodoric	18974177	PAO1
agmR		pqqA	+	Prodoric	18974177	PAO1
agmR		pqqB	+	Prodoric	18974177	PAO1
agmR		pqqC	+	Prodoric	18974177	PAO1
agmR		pqqD	+	Prodoric	18974177	PAO1
agmR		pqqE	+	Prodoric	18974177	PAO1
aguR		aguA	-	Prodoric	18974177	PAO1
aguR		aguB	-	Prodoric	18974177	PAO1
algQ		rpoD	+	Prodoric	18974177	PAO1
algR		algD	+	Prodoric	18974177	PAO1
algR		algR	+	Prodoric	18974177	PAO1
algR		algZ	-	Prodoric	18974177	PAO1
ppyR		lasB	-	Prodoric	18974177	PAO1
algR3		rhlR	-	Prodoric	18974177	PAO1
algR4		lasR	-	Prodoric	18974177	PAO1
algU		algB	+	Prodoric	18974177	PAO1
algU		algD	+	Prodoric	18974177	PAO1
algU		algR	+	Prodoric	18974177	PAO1
algU		algU	+	Prodoric	18974177	PAO1
algU		algZ	+	Prodoric	18974177	PAO1
algU		asmA6	+	Prodoric	18974177	PAO1
algU		asmB2	+	Prodoric	18974177	PAO1
algU		asmC1	+	Prodoric	18974177	PAO1
algU		asmD2	+	Prodoric	18974177	PAO1
algU		asmD3	+	Prodoric	18974177	PAO1
algU		fleQ	-	Prodoric	18974177	PAO1
algU		lptA	+	Prodoric	18974177	PAO1
algU		lptB	+	Prodoric	18974177	PAO1
algU		mucA	+	Prodoric	18974177	PAO1
algU		mucB	+	Prodoric	18974177	PAO1
algU		oprF	+	Prodoric	18974177	PAO1
algU		osmC	+	Prodoric	18974177	PAO1
algU		rpoH	+	Prodoric	18974177	PAO1
algU		slyB	+	Prodoric	18974177	PAO1
algW		algD	+	Prodoric	18974177	PAO1
algW		algU	+	Prodoric	18974177	PAO1
algZ		algZ	-	Prodoric	18974177	PAO1
algZ		fleQ	-	Prodoric	18974177	PAO1
ampR		ampC	+	Prodoric	18974177	PAO1
ampR		lasA	-	Prodoric	18974177	PAO1
ampR		lasB	+	Prodoric	18974177	PAO1
ampR		lasI	-	Prodoric	18974177	PAO1
ampR		lasR	-	Prodoric	18974177	PAO1
ampR		poxB	-	Prodoric	18974177	PAO1
ampR		rhlR	+	Prodoric	18974177	PAO1
anr		anr	+	Prodoric	18974177	PAO1
anr		arcA	+	Prodoric	18974177	PAO1
anr		arcB	+	Prodoric	18974177	PAO1
anr		arcC	+	Prodoric	18974177	PAO1
anr		arcD	+	Prodoric	18974177	PAO1
anr		azu	+	Prodoric	18974177	PAO1
anr		hcnA	+	Prodoric	18974177	PAO1
anr		hcnB	+	Prodoric	18974177	PAO1
anr		hcnC	+	Prodoric	18974177	PAO1
anr		hemA	+	Prodoric	18974177	PAO1
anr		hemF	+	Prodoric	18974177	PAO1
anr		hemN	+	Prodoric	18974177	PAO1
anr		narG	+	Prodoric	18974177	PAO1
anr		narH	+	Prodoric	18974177	PAO1
anr		narI	+	Prodoric	18974177	PAO1
anr		narJ	+	Prodoric	18974177	PAO1
anr		nark1	+	Prodoric	18974177	PAO1
anr		nark2	+	Prodoric	18974177	PAO1
anr		narL	+	Prodoric	18974177	PAO1
anr		narX	+	Prodoric	18974177	PAO1
anr		nirQ	+	Prodoric	18974177	PAO1
anr		nirS	+	Prodoric	18974177	PAO1
anr		norB	+	Prodoric	18974177	PAO1
anr		norC	+	Prodoric	18974177	PAO1
anr		oprE	+	Prodoric	18974177	PAO1
anr		PA4352	+	Prodoric	18974177	PAO1
argR		adcA	+	Prodoric	18974177	PAO1
argR		adcB	+	Prodoric	18974177	PAO1
argR		aotJ	+	Prodoric	18974177	PAO1
argR		aotM	+	Prodoric	18974177	PAO1
argR		aotP	+	Prodoric	18974177	PAO1
argR		aotQ	+	Prodoric	18974177	PAO1
argR		arcA	+	Prodoric	18974177	PAO1
argR		arcB	+	Prodoric	18974177	PAO1
argR		arcC	+	Prodoric	18974177	PAO1
argR		arcD	+	Prodoric	18974177	PAO1
argR		argF	-	Prodoric	18974177	PAO1
argR		argG	-	Prodoric	18974177	PAO1
argR		argR	+	Prodoric	18974177	PAO1
argR		aruB	+	Prodoric	18974177	PAO1
argR		aruC	+	Prodoric	18974177	PAO1
argR		aruD	+	Prodoric	18974177	PAO1
argR		aruE	+	Prodoric	18974177	PAO1
argR		aruF	+	Prodoric	18974177	PAO1
argR		aruG	+	Prodoric	18974177	PAO1
argR		braZ	+	Prodoric	18974177	PAO1
argR		carA	-	Prodoric	18974177	PAO1
argR		carB	-	Prodoric	18974177	PAO1
argR		gdhA	-	Prodoric	18974177	PAO1
argR		gdhB	+	Prodoric	18974177	PAO1
argR		gltB	-	Prodoric	18974177	PAO1
argR		gltD	-	Prodoric	18974177	PAO1
argR		PA0328	+	Prodoric	18974177	PAO1
argR		PA0891	+	Prodoric	18974177	PAO1
argR		PA0900	+	Prodoric	18974177	PAO1
argR		PA2042	+	Prodoric	18974177	PAO1
argR		PA3538	-	Prodoric	18974177	PAO1
argR		PA3934	+	Prodoric	18974177	PAO1
argR		PA4757	-	Prodoric	18974177	PAO1
argR		PA5152	+	Prodoric	18974177	PAO1
argR		PA5153	+	Prodoric	18974177	PAO1
argR		PA5154	+	Prodoric	18974177	PAO1
argR		PA5155	+	Prodoric	18974177	PAO1
cbrB		aotJ	+	Prodoric	18974177	PAO1
cbrB		aotM	+	Prodoric	18974177	PAO1
cbrB		aotP	+	Prodoric	18974177	PAO1
cbrB		aotQ	+	Prodoric	18974177	PAO1
cbrB		cbrB	+	Prodoric	18974177	PAO1
cbrB		spuA	+	Prodoric	18974177	PAO1
cbrB		spuB	+	Prodoric	18974177	PAO1
cbrB		spuC	+	Prodoric	18974177	PAO1
cbrB		spuD	+	Prodoric	18974177	PAO1
cbrB		spuE	+	Prodoric	18974177	PAO1
cbrB		spuF	+	Prodoric	18974177	PAO1
cbrB		spuG	+	Prodoric	18974177	PAO1
cbrB		spuH	+	Prodoric	18974177	PAO1
cbrB		spuI	+	Prodoric	18974177	PAO1
cysB		algD	+	Prodoric	18974177	PAO1
cysB		astA	+	Prodoric	18974177	PAO1
cysB		astB	+	Prodoric	18974177	PAO1
cysB		astR	+	Prodoric	18974177	PAO1
cysB		atsC	+	Prodoric	18974177	PAO1
cysB		cysB	-	Prodoric	18974177	PAO1
cysB		msuC	+	Prodoric	18974177	PAO1
cysB		msuD	+	Prodoric	18974177	PAO1
cysB		msuE	+	Prodoric	18974177	PAO1
dnr		anr	+	Prodoric	18974177	PAO1
dnr		dnr	+	Prodoric	18974177	PAO1
dnr		hemA	+	Prodoric	18974177	PAO1
dnr		hemF	+	Prodoric	18974177	PAO1
dnr		hemN	+	Prodoric	18974177	PAO1
dnr		narG	+	Prodoric	18974177	PAO1
dnr		narH	+	Prodoric	18974177	PAO1
dnr		narI	+	Prodoric	18974177	PAO1
dnr		narJ	+	Prodoric	18974177	PAO1
dnr		nark1	+	Prodoric	18974177	PAO1
dnr		nark2	+	Prodoric	18974177	PAO1
dnr		narL	+	Prodoric	18974177	PAO1
dnr		narX	+	Prodoric	18974177	PAO1
dnr		nirQ	+	Prodoric	18974177	PAO1
dnr		nirS	+	Prodoric	18974177	PAO1
dnr		norB	+	Prodoric	18974177	PAO1
dnr		norC	+	Prodoric	18974177	PAO1
dnr		nosD	+	Prodoric	18974177	PAO1
dnr		nosF	+	Prodoric	18974177	PAO1
dnr		nosL	+	Prodoric	18974177	PAO1
dnr		nosR	+	Prodoric	18974177	PAO1
dnr		nosY	+	Prodoric	18974177	PAO1
dnr		nosZ	+	Prodoric	18974177	PAO1
exsA		exoS	+	Prodoric	18974177	PAO1
exsA		exsA	+	Prodoric	18974177	PAO1
exsA		exsB	+	Prodoric	18974177	PAO1
exsA		exsC	+	Prodoric	18974177	PAO1
exsA		exsE	+	Prodoric	18974177	PAO1
exsD		exsA	-	Prodoric	18974177	PAO1
fleQ		fleR	+	Prodoric	18974177	PAO1
fleQ		fleS	+	Prodoric	18974177	PAO1
fleQ		flhA	+	Prodoric	18974177	PAO1
fleQ		flhB	+	Prodoric	18974177	PAO1
fleQ		fliD	+	Prodoric	18974177	PAO1
fleQ		fliE	+	Prodoric	18974177	PAO1
fleQ		fliF	+	Prodoric	18974177	PAO1
fleQ		fliG	+	Prodoric	18974177	PAO1
fleQ		fliH	+	Prodoric	18974177	PAO1
fleQ		fliI	+	Prodoric	18974177	PAO1
fleQ		fliJ	+	Prodoric	18974177	PAO1
fleQ		fliL	+	Prodoric	18974177	PAO1
fleQ		fliM	+	Prodoric	18974177	PAO1
fleQ		fliN	+	Prodoric	18974177	PAO1
fleQ		fliO	+	Prodoric	18974177	PAO1
fleQ		fliP	+	Prodoric	18974177	PAO1
fleQ		fliQ	+	Prodoric	18974177	PAO1
fleQ		fliR	+	Prodoric	18974177	PAO1
fleQ		fliS	+	Prodoric	18974177	PAO1
fleQ		fur	-	Prodoric	18974177	PAO1
flgM		fliA	-	Prodoric	18974177	PAO1
flgM		fliC	-	Prodoric	18974177	PAO1
fliA		flgM	+	Prodoric	18974177	PAO1
fliA		flgN	+	Prodoric	18974177	PAO1
fliA		fliC	+	Prodoric	18974177	PAO1
fliA		fliL	+	Prodoric	18974177	PAO1
fpvI		fpvA	+	Prodoric	18974177	PAO1
fpvR		fpvI	-	Prodoric	18974177	PAO1
fpvR		pvdS	-	Prodoric	18974177	PAO1
fur		fumC	-	Prodoric	18974177	PAO1
fur		gbuR	-	Prodoric	18974177	PAO1
fur		hasA	+	Prodoric	18974177	PAO1
fur		hasR	+	Prodoric	18974177	PAO1
fur		oprL	-	Prodoric	18974177	PAO1
fur		orf1	-	Prodoric	18974177	PAO1
fur		orf2	-	Prodoric	18974177	PAO1
fur		pchA	-	Prodoric	18974177	PAO1
fur		pchB	-	Prodoric	18974177	PAO1
fur		pchC	-	Prodoric	18974177	PAO1
fur		pchD	-	Prodoric	18974177	PAO1
fur		pchE	-	Prodoric	18974177	PAO1
fur		pchF	-	Prodoric	18974177	PAO1
fur		pfeR	-	Prodoric	18974177	PAO1
fur		phuR	+	Prodoric	18974177	PAO1
fur		phuS	+	Prodoric	18974177	PAO1
fur		phuT	+	Prodoric	18974177	PAO1
fur		phuU	+	Prodoric	18974177	PAO1
fur		phuV	+	Prodoric	18974177	PAO1
fur		phuW	+	Prodoric	18974177	PAO1
fur		pvdS	-	Prodoric	18974177	PAO1
fur		regA	-	Prodoric	18974177	PAO1
fur		sodA	-	Prodoric	18974177	PAO1
fur		tolA	-	Prodoric	18974177	PAO1
fur		tolB	-	Prodoric	18974177	PAO1
fur		tolQ	-	Prodoric	18974177	PAO1
fur		tolR	-	Prodoric	18974177	PAO1
fur		toxA	-	Prodoric	18974177	PAO1
gacA		hcnA	+	Prodoric	18974177	PAO1
gacA		hcnB	+	Prodoric	18974177	PAO1
gacA		hcnC	+	Prodoric	18974177	PAO1
gacA		lasR	+	Prodoric	18974177	PAO1
gbuR		gbuA	d	Prodoric	18974177	PAO1
gbuR		glpR	+	Prodoric	18974177	PAO1
glpR		agmR	+	Prodoric	18974177	PAO1
glpR		glpD	-	Prodoric	18974177	PAO1
glpR		glpF	-	Prodoric	18974177	PAO1
glpR		glpT	-	Prodoric	18974177	PAO1
glpR		himA	-	Prodoric	18974177	PAO1
gpuR		gpuA	+	Prodoric	18974177	PAO1
gpuR		gpuP	+	Prodoric	18974177	PAO1
gpuR		gpuR	+	Prodoric	18974177	PAO1
hu		ptxS	+	Prodoric	18974177	PAO1
ihf		algB	+	Prodoric	18974177	PAO1
ihf		algD	+	Prodoric	18974177	PAO1
ihf		fumC	+	Prodoric	18974177	PAO1
ihf		hemA	+	Prodoric	18974177	PAO1
ihf		lasR	+	Prodoric	18974177	PAO1
ihf		narG	+	Prodoric	18974177	PAO1
ihf		narH	+	Prodoric	18974177	PAO1
ihf		narI	+	Prodoric	18974177	PAO1
ihf		narJ	+	Prodoric	18974177	PAO1
ihf		nark1	+	Prodoric	18974177	PAO1
ihf		nark2	+	Prodoric	18974177	PAO1
lasR		acpP	+	Prodoric	18974177	PAO1
lasR		hcnA	+	Prodoric	18974177	PAO1
lasR		hcnB	+	Prodoric	18974177	PAO1
lasR		hcnC	+	Prodoric	18974177	PAO1
lasR		lasI	+	Prodoric	18974177	PAO1
lasR		mexR	+	Prodoric	18974177	PAO1
lasR		mvfR	+	Prodoric	18974177	PAO1
lasR		phzC2	+	Prodoric	18974177	PAO1
lasR		pqsH	+	Prodoric	18974177	PAO1
lasR		qsc102	+	Prodoric	18974177	PAO1
lasR		rhlR	+	Prodoric	18974177	PAO1
lasR		rsaL	+	Prodoric	18974177	PAO1
mexR		mexA	-	Prodoric	18974177	PAO1
mexR		mexB	-	Prodoric	18974177	PAO1
mexR		mexT	-	Prodoric	18974177	PAO1
mexR		nalC	-	Prodoric	18974177	PAO1
mexR		oprM	-	Prodoric	18974177	PAO1
mexT		mexE	+	Prodoric	18974177	PAO1
mexT		mexF	+	Prodoric	18974177	PAO1
mexT		mexT	+	Prodoric	18974177	PAO1
mexT		oprD	-	Prodoric	18974177	PAO1
mexT		oprN	+	Prodoric	18974177	PAO1
mexT		qrh	+	Prodoric	18974177	PAO1
mexT		rhlI	+	Prodoric	18974177	PAO1
mucA		algU	-	Prodoric	18974177	PAO1
mucB		algU	-	Prodoric	18974177	PAO1
mucC		algU	-	Prodoric	18974177	PAO1
mucD		algU	-	Prodoric	18974177	PAO1
mvfR		mvfR	-	Prodoric	18974177	PAO1
mvfR		phnA	+	Prodoric	18974177	PAO1
mvfR		phnB	+	Prodoric	18974177	PAO1
mvfR		pqsA	+	Prodoric	18974177	PAO1
mvfR		pqsB	+	Prodoric	18974177	PAO1
mvfR		pqsC	+	Prodoric	18974177	PAO1
mvfR		pqsD	+	Prodoric	18974177	PAO1
mvfR		pqsE	+	Prodoric	18974177	PAO1
mvfR		rhlI	+	Prodoric	18974177	PAO1
mvtA		ptxS	+	Prodoric	18974177	PAO1
nalC		mexA	-	Prodoric	18974177	PAO1
nalC		mexB	-	Prodoric	18974177	PAO1
nalC		oprM	-	Prodoric	18974177	PAO1
narL		hemA	d	Prodoric	18974177	PAO1
narL		narG	+	Prodoric	18974177	PAO1
narL		narH	+	Prodoric	18974177	PAO1
narL		narI	+	Prodoric	18974177	PAO1
narL		narJ	+	Prodoric	18974177	PAO1
narL		nark1	+	Prodoric	18974177	PAO1
narL		nark2	+	Prodoric	18974177	PAO1
narL		nirQ	+	Prodoric	18974177	PAO1
nfxB		nfxB	-	Prodoric	18974177	PAO1
pchR		fptA	+	Prodoric	18974177	PAO1
pchR		pchA	+	Prodoric	18974177	PAO1
pchR		pchB	+	Prodoric	18974177	PAO1
pchR		pchC	+	Prodoric	18974177	PAO1
pchR		pchD	+	Prodoric	18974177	PAO1
pchR		pchE	+	Prodoric	18974177	PAO1
pchR		pchF	+	Prodoric	18974177	PAO1
pchR		pchR	-	Prodoric	18974177	PAO1
pfeR		pfeA	+	Prodoric	18974177	PAO1
phhR		phhA	+	Prodoric	18974177	PAO1
phhR		phhB	+	Prodoric	18974177	PAO1
phhR		phhC	+	Prodoric	18974177	PAO1
phhR		phhR	-	Prodoric	18974177	PAO1
phoP		tpbA	+	Prodoric	18974177	PAO1
pilR		pilA	+	Prodoric	18974177	PAO1
pilR		pilR	+	Prodoric	18974177	PAO1
pilR		pilS	+	Prodoric	18974177	PAO1
pprB		rpoS	+	Prodoric	18974177	PAO1
pprB		vqsR	+	Prodoric	18974177	PAO1
psdR		dppA	-	Prodoric	18974177	PAO1
psrA		etfB	-	Prodoric	18974177	PAO1
psrA		exoS	+	Prodoric	18974177	PAO1
psrA		exsA	+	Prodoric	18974177	PAO1
psrA		exsB	+	Prodoric	18974177	PAO1
psrA		exsC	+	Prodoric	18974177	PAO1
psrA		exsE	+	Prodoric	18974177	PAO1
psrA		fadB	+	Prodoric	18974177	PAO1
psrA		mmsR	+	Prodoric	18974177	PAO1
psrA		PA0506	-	Prodoric	18974177	PAO1
psrA		PA2953	-	Prodoric	18974177	PAO1
psrA		psrA	-	Prodoric	18974177	PAO1
psrA		rpoS	+	Prodoric	18974177	PAO1
ptxR		ptxS	+	Prodoric	18974177	PAO1
ptxR		pvcA	+	Prodoric	18974177	PAO1
ptxR		pvcB	+	Prodoric	18974177	PAO1
ptxR		pve	+	Prodoric	18974177	PAO1
ptxR		rhlI	-	Prodoric	18974177	PAO1
ptxR		toxA	+	Prodoric	18974177	PAO1
ptxS		kguE	+	Prodoric	18974177	PAO1
ptxS		ptxR	-	Prodoric	18974177	PAO1
ptxS		ptxS	-	Prodoric	18974177	PAO1
pvdS		prpL	+	Prodoric	18974177	PAO1
pvdS		ptxR	+	Prodoric	18974177	PAO1
pvdS		pvcA	+	Prodoric	18974177	PAO1
pvdS		pvcB	+	Prodoric	18974177	PAO1
pvdS		pvdA	+	Prodoric	18974177	PAO1
pvdS		regA	+	Prodoric	18974177	PAO1
pvdS		regB	+	Prodoric	18974177	PAO1
pvdS		toxA	+	Prodoric	18974177	PAO1
qscR		rsaL	-	Prodoric	18974177	PAO1
rhlR		acpP	+	Prodoric	18974177	PAO1
rhlR		exoS	-	Prodoric	18974177	PAO1
rhlR		hcnA	+	Prodoric	18974177	PAO1
rhlR		hcnB	+	Prodoric	18974177	PAO1
rhlR		hcnC	+	Prodoric	18974177	PAO1
rhlR		mvfR	-	Prodoric	18974177	PAO1
rhlR		phzC2	+	Prodoric	18974177	PAO1
rhlR		pqsA	-	Prodoric	18974177	PAO1
rhlR		pqsB	-	Prodoric	18974177	PAO1
rhlR		pqsC	-	Prodoric	18974177	PAO1
rhlR		pqsD	-	Prodoric	18974177	PAO1
rhlR		pqsE	-	Prodoric	18974177	PAO1
rhlR		rhlA	+	Prodoric	18974177	PAO1
rhlR		rhlB	-	Prodoric	18974177	PAO1
rhlR		rhlI	+	Prodoric	18974177	PAO1
rhlR		rhlR	-	Prodoric	18974177	PAO1
rhlR		rpoS	-	Prodoric	18974177	PAO1
roxR		roxR	+	Prodoric	18974177	PAO1
rpoD		aotJ	+	Prodoric	18974177	PAO1
rpoD		fleQ	+	Prodoric	18974177	PAO1
rpoD		ptxR	+	Prodoric	18974177	PAO1
rpoN		algB	?	Prodoric	18974177	PAO1
rpoN		algD	d	Prodoric	18974177	PAO1
rpoN		fhp	+	Prodoric	18974177	PAO1
rpoN		fhpR	+	Prodoric	18974177	PAO1
rpoN		figA	+	Prodoric	18974177	PAO1
rpoN		fleN	+	Prodoric	18974177	PAO1
rpoN		fleR	+	Prodoric	18974177	PAO1
rpoN		fleS	+	Prodoric	18974177	PAO1
rpoN		flgB	+	Prodoric	18974177	PAO1
rpoN		flgC	+	Prodoric	18974177	PAO1
rpoN		flgD	+	Prodoric	18974177	PAO1
rpoN		flgE	+	Prodoric	18974177	PAO1
rpoN		flgF	+	Prodoric	18974177	PAO1
rpoN		flgG	+	Prodoric	18974177	PAO1
rpoN		flgH	+	Prodoric	18974177	PAO1
rpoN		flgI	+	Prodoric	18974177	PAO1
rpoN		flgJ	+	Prodoric	18974177	PAO1
rpoN		flgK	+	Prodoric	18974177	PAO1
rpoN		flgL	+	Prodoric	18974177	PAO1
rpoN		flhA	+	Prodoric	18974177	PAO1
rpoN		flhB	+	Prodoric	18974177	PAO1
rpoN		flhF	+	Prodoric	18974177	PAO1
rpoN		fliD	+	Prodoric	18974177	PAO1
rpoN		fliE	+	Prodoric	18974177	PAO1
rpoN		fliF	+	Prodoric	18974177	PAO1
rpoN		fliG	+	Prodoric	18974177	PAO1
rpoN		fliH	+	Prodoric	18974177	PAO1
rpoN		fliI	+	Prodoric	18974177	PAO1
rpoN		fliJ	+	Prodoric	18974177	PAO1
rpoN		fliK	+	Prodoric	18974177	PAO1
rpoN		fliL	+	Prodoric	18974177	PAO1
rpoN		fliM	+	Prodoric	18974177	PAO1
rpoN		fliN	+	Prodoric	18974177	PAO1
rpoN		fliO	+	Prodoric	18974177	PAO1
rpoN		fliP	+	Prodoric	18974177	PAO1
rpoN		fliQ	+	Prodoric	18974177	PAO1
rpoN		fliR	+	Prodoric	18974177	PAO1
rpoN		fliS	+	Prodoric	18974177	PAO1
rpoN		oprE	+	Prodoric	18974177	PAO1
rpoN		orfB	+	Prodoric	18974177	PAO1
rpoN		orfC	+	Prodoric	18974177	PAO1
rpoN		orfD	+	Prodoric	18974177	PAO1
rpoN		orfE	+	Prodoric	18974177	PAO1
rpoN		orfF	+	Prodoric	18974177	PAO1
rpoN		orfG	+	Prodoric	18974177	PAO1
rpoN		orfH	+	Prodoric	18974177	PAO1
rpoN		orfI	+	Prodoric	18974177	PAO1
rpoN		orfJ	+	Prodoric	18974177	PAO1
rpoN		orfK	+	Prodoric	18974177	PAO1
rpoN		orfL	+	Prodoric	18974177	PAO1
rpoN		orfM	+	Prodoric	18974177	PAO1
rpoN		orfN	+	Prodoric	18974177	PAO1
rpoN		phaG	+	Prodoric	18974177	PAO1
rpoN		pilA	+	Prodoric	18974177	PAO1
rpoN		proC	+	Prodoric	18974177	PAO1
rpoN		rhlI	-	Prodoric	18974177	PAO1
rpoN		rhlR	+	Prodoric	18974177	PAO1
rpoN		sadB	-	Prodoric	18974177	PAO1
rpoN		vioA	+	Prodoric	18974177	PAO1
rpoS		azu	+	Prodoric	18974177	PAO1
rpoS		exsA	+	Prodoric	18974177	PAO1
rpoS		exsB	+	Prodoric	18974177	PAO1
rpoS		exsC	+	Prodoric	18974177	PAO1
rpoS		exsE	+	Prodoric	18974177	PAO1
rpoS		rhlI	-	Prodoric	18974177	PAO1
rsaL		lasI	-	Prodoric	18974177	PAO1
toxR		oprL	+	Prodoric	18974177	PAO1
toxR		orf1	+	Prodoric	18974177	PAO1
toxR		orf2	+	Prodoric	18974177	PAO1
toxR		tolA	+	Prodoric	18974177	PAO1
toxR		tolB	+	Prodoric	18974177	PAO1
toxR		tolQ	+	Prodoric	18974177	PAO1
toxR		tolR	+	Prodoric	18974177	PAO1
toxR		toxA	-	Prodoric	18974177	PAO1
tpbA		cupC	+	Prodoric	18974177	PAO1
trpI		trpI	-	Prodoric	18974177	PAO1
vfr		fleQ	-	Prodoric	18974177	PAO1
vfr		lasR	+	Prodoric	18974177	PAO1
vfr		regA	+	Prodoric	18974177	PAO1
vfr		rhlR	+	Prodoric	18974177	PAO1
vfr		toxA	+	Prodoric	18974177	PAO1
vfr		vfr	+	Prodoric	18974177	PAO1
vqsM		pprB	+	Prodoric	18974177	PAO1
vqsM		rpoS	+	Prodoric	18974177	PAO1
vqsM		vqsR	+	Prodoric	18974177	PAO1
vqsR		pprB	-	Prodoric	18974177	PAO1

## Sheet: Paths whole network
Regulatory paths in the whole network
We show the components and length of directed paths in the whole network
algW	algU	algR	algZ	fleQ	fur	fpvR	pvdS	ptxR	ptxS	kguT
mucC	algU	algR	algZ	fleQ	fur	fpvR	pvdS	ptxR	ptxS	kguT
mucD	algU	algR	algZ	fleQ	fur	fpvR	pvdS	ptxR	ptxS	kguT
phoP	phoQ	algR	algZ	fleQ	fur	fpvR	pvdS	ptxR	ptxS	kguT
algW	algU	algR	algZ	fleQ	fur	fpvR	pvdS	ptxR	ptxS	kguK
mucC	algU	algR	algZ	fleQ	fur	fpvR	pvdS	ptxR	ptxS	kguK
mucD	algU	algR	algZ	fleQ	fur	fpvR	pvdS	ptxR	ptxS	kguK
phoP	phoQ	algR	algZ	fleQ	fur	fpvR	pvdS	ptxR	ptxS	kguK
algW	algU	algR	algZ	fleQ	fur	fpvR	pvdS	ptxR	ptxS	kguE
mucC	algU	algR	algZ	fleQ	fur	fpvR	pvdS	ptxR	ptxS	kguE
mucD	algU	algR	algZ	fleQ	fur	fpvR	pvdS	ptxR	ptxS	kguE
phoP	phoQ	algR	algZ	fleQ	fur	fpvR	pvdS	ptxR	ptxS	kguE
algW	algU	algR	algZ	fleQ	fur	fpvR	pvdS	ptxR	ptxS	kguD
mucC	algU	algR	algZ	fleQ	fur	fpvR	pvdS	ptxR	ptxS	kguD
mucD	algU	algR	algZ	fleQ	fur	fpvR	pvdS	ptxR	ptxS	kguD
phoP	phoQ	algR	algZ	fleQ	fur	fpvR	pvdS	ptxR	ptxS	kguD
algW	algU	algR	algZ	fleQ	fur	fpvR	pvdS	ptxR	toxA
algW	algU	algR	algZ	fleQ	fur	fpvR	pvdS	toxR	toxA
mucC	algU	algR	algZ	fleQ	fur	fpvR	pvdS	ptxR	toxA
mucC	algU	algR	algZ	fleQ	fur	fpvR	pvdS	toxR	toxA
mucD	algU	algR	algZ	fleQ	fur	fpvR	pvdS	ptxR	toxA
mucD	algU	algR	algZ	fleQ	fur	fpvR	pvdS	toxR	toxA
phoP	phoQ	algR	algZ	fleQ	fur	fpvR	pvdS	ptxR	toxA
phoP	phoQ	algR	algZ	fleQ	fur	fpvR	pvdS	toxR	toxA
algW	algU	algR	algZ	fleQ	fur	fpvR	pvdS	toxR	tolR
mucC	algU	algR	algZ	fleQ	fur	fpvR	pvdS	toxR	tolR
mucD	algU	algR	algZ	fleQ	fur	fpvR	pvdS	toxR	tolR
phoP	phoQ	algR	algZ	fleQ	fur	fpvR	pvdS	toxR	tolR
algW	algU	algR	algZ	fleQ	fur	fpvR	pvdS	toxR	tolQ
mucC	algU	algR	algZ	fleQ	fur	fpvR	pvdS	toxR	tolQ
mucD	algU	algR	algZ	fleQ	fur	fpvR	pvdS	toxR	tolQ
phoP	phoQ	algR	algZ	fleQ	fur	fpvR	pvdS	toxR	tolQ
algW	algU	algR	algZ	fleQ	fur	fpvR	pvdS	toxR	tolB
mucC	algU	algR	algZ	fleQ	fur	fpvR	pvdS	toxR	tolB
mucD	algU	algR	algZ	fleQ	fur	fpvR	pvdS	toxR	tolB
phoP	phoQ	algR	algZ	fleQ	fur	fpvR	pvdS	toxR	tolB
algW	algU	algR	algZ	fleQ	fur	fpvR	pvdS	toxR	tolA
mucC	algU	algR	algZ	fleQ	fur	fpvR	pvdS	toxR	tolA
mucD	algU	algR	algZ	fleQ	fur	fpvR	pvdS	toxR	tolA
phoP	phoQ	algR	algZ	fleQ	fur	fpvR	pvdS	toxR	tolA
algW	algU	algR	algZ	fleQ	fur	fpvR	pvdS	ptxR	rhlI
mucC	algU	algR	algZ	fleQ	fur	fpvR	pvdS	ptxR	rhlI
mucD	algU	algR	algZ	fleQ	fur	fpvR	pvdS	ptxR	rhlI
phoP	phoQ	algR	algZ	fleQ	fur	fpvR	pvdS	ptxR	rhlI
algW	algU	algR	algZ	fleQ	fur	fpvR	pvdS	ptxR	pve
mucC	algU	algR	algZ	fleQ	fur	fpvR	pvdS	ptxR	pve
mucD	algU	algR	algZ	fleQ	fur	fpvR	pvdS	ptxR	pve
phoP	phoQ	algR	algZ	fleQ	fur	fpvR	pvdS	ptxR	pve
algW	algU	algR	algZ	fleQ	fur	fpvR	pvdS	ptxR	pvcD
mucC	algU	algR	algZ	fleQ	fur	fpvR	pvdS	ptxR	pvcD
mucD	algU	algR	algZ	fleQ	fur	fpvR	pvdS	ptxR	pvcD
phoP	phoQ	algR	algZ	fleQ	fur	fpvR	pvdS	ptxR	pvcD
algW	algU	algR	algZ	fleQ	fur	fpvR	pvdS	ptxR	pvcC
mucC	algU	algR	algZ	fleQ	fur	fpvR	pvdS	ptxR	pvcC
mucD	algU	algR	algZ	fleQ	fur	fpvR	pvdS	ptxR	pvcC
phoP	phoQ	algR	algZ	fleQ	fur	fpvR	pvdS	ptxR	pvcC
algW	algU	algR	algZ	fleQ	fur	fpvR	pvdS	ptxR	pvcB
mucC	algU	algR	algZ	fleQ	fur	fpvR	pvdS	ptxR	pvcB
mucD	algU	algR	algZ	fleQ	fur	fpvR	pvdS	ptxR	pvcB
phoP	phoQ	algR	algZ	fleQ	fur	fpvR	pvdS	ptxR	pvcB
algW	algU	algR	algZ	fleQ	fur	fpvR	pvdS	ptxR	pvcA
mucC	algU	algR	algZ	fleQ	fur	fpvR	pvdS	ptxR	pvcA
mucD	algU	algR	algZ	fleQ	fur	fpvR	pvdS	ptxR	pvcA
phoP	phoQ	algR	algZ	fleQ	fur	fpvR	pvdS	ptxR	pvcA
algW	algU	algR	algZ	fleQ	fur	fpvR	pvdS	ptxR	pqsD
mucC	algU	algR	algZ	fleQ	fur	fpvR	pvdS	ptxR	pqsD
mucD	algU	algR	algZ	fleQ	fur	fpvR	pvdS	ptxR	pqsD
phoP	phoQ	algR	algZ	fleQ	fur	fpvR	pvdS	ptxR	pqsD
algW	algU	algR	algZ	fleQ	fur	fpvR	pvdS	ptxR	pqsC
mucC	algU	algR	algZ	fleQ	fur	fpvR	pvdS	ptxR	pqsC
mucD	algU	algR	algZ	fleQ	fur	fpvR	pvdS	ptxR	pqsC
phoP	phoQ	algR	algZ	fleQ	fur	fpvR	pvdS	ptxR	pqsC
algW	algU	algR	algZ	fleQ	fur	fpvR	pvdS	ptxR	pqsB
mucC	algU	algR	algZ	fleQ	fur	fpvR	pvdS	ptxR	pqsB
mucD	algU	algR	algZ	fleQ	fur	fpvR	pvdS	ptxR	pqsB
phoP	phoQ	algR	algZ	fleQ	fur	fpvR	pvdS	ptxR	pqsB
algW	algU	algR	algZ	fleQ	fur	fpvR	pvdS	ptxR	pqsA
mucC	algU	algR	algZ	fleQ	fur	fpvR	pvdS	ptxR	pqsA
mucD	algU	algR	algZ	fleQ	fur	fpvR	pvdS	ptxR	pqsA
phoP	phoQ	algR	algZ	fleQ	fur	fpvR	pvdS	ptxR	pqsA
algW	algU	algR	algZ	fleQ	fur	gbuR	glpR	agmR	pqqH
mucC	algU	algR	algZ	fleQ	fur	gbuR	glpR	agmR	pqqH
mucD	algU	algR	algZ	fleQ	fur	gbuR	glpR	agmR	pqqH
phoP	phoQ	algR	algZ	fleQ	fur	gbuR	glpR	agmR	pqqH
algW	algU	algR	algZ	fleQ	fur	gbuR	glpR	agmR	pqqE
mucC	algU	algR	algZ	fleQ	fur	gbuR	glpR	agmR	pqqE
mucD	algU	algR	algZ	fleQ	fur	gbuR	glpR	agmR	pqqE
phoP	phoQ	algR	algZ	fleQ	fur	gbuR	glpR	agmR	pqqE
algW	algU	algR	algZ	fleQ	fur	gbuR	glpR	agmR	pqqD
mucC	algU	algR	algZ	fleQ	fur	gbuR	glpR	agmR	pqqD
mucD	algU	algR	algZ	fleQ	fur	gbuR	glpR	agmR	pqqD
phoP	phoQ	algR	algZ	fleQ	fur	gbuR	glpR	agmR	pqqD
algW	algU	algR	algZ	fleQ	fur	gbuR	glpR	agmR	pqqC
mucC	algU	algR	algZ	fleQ	fur	gbuR	glpR	agmR	pqqC
mucD	algU	algR	algZ	fleQ	fur	gbuR	glpR	agmR	pqqC
phoP	phoQ	algR	algZ	fleQ	fur	gbuR	glpR	agmR	pqqC
algW	algU	algR	algZ	fleQ	fur	gbuR	glpR	agmR	pqqB
mucC	algU	algR	algZ	fleQ	fur	gbuR	glpR	agmR	pqqB
mucD	algU	algR	algZ	fleQ	fur	gbuR	glpR	agmR	pqqB
phoP	phoQ	algR	algZ	fleQ	fur	gbuR	glpR	agmR	pqqB
algW	algU	algR	algZ	fleQ	fur	gbuR	glpR	agmR	pqqA
mucC	algU	algR	algZ	fleQ	fur	gbuR	glpR	agmR	pqqA
mucD	algU	algR	algZ	fleQ	fur	gbuR	glpR	agmR	pqqA
phoP	phoQ	algR	algZ	fleQ	fur	gbuR	glpR	agmR	pqqA
algW	algU	algR	algZ	fleQ	fur	fpvR	pvdS	toxR	orf2
mucC	algU	algR	algZ	fleQ	fur	fpvR	pvdS	toxR	orf2
mucD	algU	algR	algZ	fleQ	fur	fpvR	pvdS	toxR	orf2
phoP	phoQ	algR	algZ	fleQ	fur	fpvR	pvdS	toxR	orf2
algW	algU	algR	algZ	fleQ	fur	fpvR	pvdS	toxR	orf1
mucC	algU	algR	algZ	fleQ	fur	fpvR	pvdS	toxR	orf1
mucD	algU	algR	algZ	fleQ	fur	fpvR	pvdS	toxR	orf1
phoP	phoQ	algR	algZ	fleQ	fur	fpvR	pvdS	toxR	orf1
algW	algU	algR	algZ	fleQ	fur	fpvR	pvdS	toxR	oprL
mucC	algU	algR	algZ	fleQ	fur	fpvR	pvdS	toxR	oprL
mucD	algU	algR	algZ	fleQ	fur	fpvR	pvdS	toxR	oprL
phoP	phoQ	algR	algZ	fleQ	fur	fpvR	pvdS	toxR	oprL
algW	algU	algR	algZ	fleQ	fur	pvdS	ptxR	ptxS	kguT
algW	algU	algZ	fleQ	fur	fpvR	pvdS	ptxR	ptxS	kguT
mucC	algU	algR	algZ	fleQ	fur	pvdS	ptxR	ptxS	kguT
mucC	algU	algZ	fleQ	fur	fpvR	pvdS	ptxR	ptxS	kguT
mucD	algU	algR	algZ	fleQ	fur	pvdS	ptxR	ptxS	kguT
mucD	algU	algZ	fleQ	fur	fpvR	pvdS	ptxR	ptxS	kguT
phoP	phoQ	algR	algZ	fleQ	fur	pvdS	ptxR	ptxS	kguT
algW	algU	algR	algZ	fleQ	fur	pvdS	ptxR	ptxS	kguK
algW	algU	algZ	fleQ	fur	fpvR	pvdS	ptxR	ptxS	kguK
mucC	algU	algR	algZ	fleQ	fur	pvdS	ptxR	ptxS	kguK
mucC	algU	algZ	fleQ	fur	fpvR	pvdS	ptxR	ptxS	kguK
mucD	algU	algR	algZ	fleQ	fur	pvdS	ptxR	ptxS	kguK
mucD	algU	algZ	fleQ	fur	fpvR	pvdS	ptxR	ptxS	kguK
phoP	phoQ	algR	algZ	fleQ	fur	pvdS	ptxR	ptxS	kguK
algW	algU	algR	algZ	fleQ	fur	pvdS	ptxR	ptxS	kguE
algW	algU	algZ	fleQ	fur	fpvR	pvdS	ptxR	ptxS	kguE
mucC	algU	algR	algZ	fleQ	fur	pvdS	ptxR	ptxS	kguE
mucC	algU	algZ	fleQ	fur	fpvR	pvdS	ptxR	ptxS	kguE
mucD	algU	algR	algZ	fleQ	fur	pvdS	ptxR	ptxS	kguE
mucD	algU	algZ	fleQ	fur	fpvR	pvdS	ptxR	ptxS	kguE
phoP	phoQ	algR	algZ	fleQ	fur	pvdS	ptxR	ptxS	kguE
algW	algU	algR	algZ	fleQ	fur	pvdS	ptxR	ptxS	kguD
algW	algU	algZ	fleQ	fur	fpvR	pvdS	ptxR	ptxS	kguD
mucC	algU	algR	algZ	fleQ	fur	pvdS	ptxR	ptxS	kguD
mucC	algU	algZ	fleQ	fur	fpvR	pvdS	ptxR	ptxS	kguD
mucD	algU	algR	algZ	fleQ	fur	pvdS	ptxR	ptxS	kguD
mucD	algU	algZ	fleQ	fur	fpvR	pvdS	ptxR	ptxS	kguD
phoP	phoQ	algR	algZ	fleQ	fur	pvdS	ptxR	ptxS	kguD
algW	algU	algR	algZ	fleQ	fur	gbuR	glpR	agmR	exaE
mucC	algU	algR	algZ	fleQ	fur	gbuR	glpR	agmR	exaE
mucD	algU	algR	algZ	fleQ	fur	gbuR	glpR	agmR	exaE
phoP	phoQ	algR	algZ	fleQ	fur	gbuR	glpR	agmR	exaE
algW	algU	algR	algZ	fleQ	fur	gbuR	glpR	agmR	exaD
mucC	algU	algR	algZ	fleQ	fur	gbuR	glpR	agmR	exaD
mucD	algU	algR	algZ	fleQ	fur	gbuR	glpR	agmR	exaD
phoP	phoQ	algR	algZ	fleQ	fur	gbuR	glpR	agmR	exaD
algW	algU	algR	algZ	fleQ	fur	gbuR	glpR	agmR	exaC
mucC	algU	algR	algZ	fleQ	fur	gbuR	glpR	agmR	exaC
mucD	algU	algR	algZ	fleQ	fur	gbuR	glpR	agmR	exaC
phoP	phoQ	algR	algZ	fleQ	fur	gbuR	glpR	agmR	exaC
algW	algU	algR	algZ	fleQ	fur	gbuR	glpR	agmR	exaB
mucC	algU	algR	algZ	fleQ	fur	gbuR	glpR	agmR	exaB
mucD	algU	algR	algZ	fleQ	fur	gbuR	glpR	agmR	exaB
phoP	phoQ	algR	algZ	fleQ	fur	gbuR	glpR	agmR	exaB
algW	algU	algR	algZ	fleQ	fur	gbuR	glpR	agmR	exaA
mucC	algU	algR	algZ	fleQ	fur	gbuR	glpR	agmR	exaA
mucD	algU	algR	algZ	fleQ	fur	gbuR	glpR	agmR	exaA
phoP	phoQ	algR	algZ	fleQ	fur	gbuR	glpR	agmR	exaA
algW	algU	algR	algZ	fleQ	fur	pvdS	toxR	toxA
algW	algU	algZ	fleQ	fur	fpvR	pvdS	toxR	toxA
mucC	algU	algR	algZ	fleQ	fur	pvdS	toxR	toxA
mucC	algU	algZ	fleQ	fur	fpvR	pvdS	toxR	toxA
mucD	algU	algR	algZ	fleQ	fur	pvdS	toxR	toxA
mucD	algU	algZ	fleQ	fur	fpvR	pvdS	toxR	toxA
phoP	phoQ	algR	algZ	fleQ	fur	pvdS	toxR	toxA
algW	algU	algR	algZ	fleQ	fur	fpvR	pvdS	toxA
mucC	algU	algR	algZ	fleQ	fur	fpvR	pvdS	toxA
mucD	algU	algR	algZ	fleQ	fur	fpvR	pvdS	toxA
phoP	phoQ	algR	algZ	fleQ	fur	fpvR	pvdS	toxA
algW	algU	algR	algZ	fleQ	fur	pvdS	ptxR	toxA
algW	algU	algZ	fleQ	fur	fpvR	pvdS	ptxR	toxA
mucC	algU	algR	algZ	fleQ	fur	pvdS	ptxR	toxA
mucC	algU	algZ	fleQ	fur	fpvR	pvdS	ptxR	toxA
mucD	algU	algR	algZ	fleQ	fur	pvdS	ptxR	toxA
mucD	algU	algZ	fleQ	fur	fpvR	pvdS	ptxR	toxA
phoP	phoQ	algR	algZ	fleQ	fur	pvdS	ptxR	toxA
algW	algU	algR	algZ	fleQ	fur	pvdS	toxR	tolR
algW	algU	algZ	fleQ	fur	fpvR	pvdS	toxR	tolR
mucC	algU	algR	algZ	fleQ	fur	pvdS	toxR	tolR
mucC	algU	algZ	fleQ	fur	fpvR	pvdS	toxR	tolR
mucD	algU	algR	algZ	fleQ	fur	pvdS	toxR	tolR
mucD	algU	algZ	fleQ	fur	fpvR	pvdS	toxR	tolR
phoP	phoQ	algR	algZ	fleQ	fur	pvdS	toxR	tolR
algW	algU	algR	algZ	fleQ	fur	pvdS	toxR	tolQ
algW	algU	algZ	fleQ	fur	fpvR	pvdS	toxR	tolQ
mucC	algU	algR	algZ	fleQ	fur	pvdS	toxR	tolQ
mucC	algU	algZ	fleQ	fur	fpvR	pvdS	toxR	tolQ
mucD	algU	algR	algZ	fleQ	fur	pvdS	toxR	tolQ
mucD	algU	algZ	fleQ	fur	fpvR	pvdS	toxR	tolQ
phoP	phoQ	algR	algZ	fleQ	fur	pvdS	toxR	tolQ
algW	algU	algR	algZ	fleQ	fur	pvdS	toxR	tolB
algW	algU	algZ	fleQ	fur	fpvR	pvdS	toxR	tolB
mucC	algU	algR	algZ	fleQ	fur	pvdS	toxR	tolB
mucC	algU	algZ	fleQ	fur	fpvR	pvdS	toxR	tolB
mucD	algU	algR	algZ	fleQ	fur	pvdS	toxR	tolB
mucD	algU	algZ	fleQ	fur	fpvR	pvdS	toxR	tolB
phoP	phoQ	algR	algZ	fleQ	fur	pvdS	toxR	tolB
algW	algU	algR	algZ	fleQ	fur	pvdS	toxR	tolA
algW	algU	algZ	fleQ	fur	fpvR	pvdS	toxR	tolA
mucC	algU	algR	algZ	fleQ	fur	pvdS	toxR	tolA
mucC	algU	algZ	fleQ	fur	fpvR	pvdS	toxR	tolA
mucD	algU	algR	algZ	fleQ	fur	pvdS	toxR	tolA
mucD	algU	algZ	fleQ	fur	fpvR	pvdS	toxR	tolA
phoP	phoQ	algR	algZ	fleQ	fur	pvdS	toxR	tolA
algW	algU	algR	algZ	fleQ	fur	pvdS	ptxR	rhlI
algW	algU	algZ	fleQ	fur	fpvR	pvdS	ptxR	rhlI
mucC	algU	algR	algZ	fleQ	fur	pvdS	ptxR	rhlI
mucC	algU	algZ	fleQ	fur	fpvR	pvdS	ptxR	rhlI
mucD	algU	algR	algZ	fleQ	fur	pvdS	ptxR	rhlI
mucD	algU	algZ	fleQ	fur	fpvR	pvdS	ptxR	rhlI
phoP	phoQ	algR	algZ	fleQ	fur	pvdS	ptxR	rhlI
algW	algU	algR	algZ	fleQ	fur	fpvR	pvdS	regB
mucC	algU	algR	algZ	fleQ	fur	fpvR	pvdS	regB
mucD	algU	algR	algZ	fleQ	fur	fpvR	pvdS	regB
phoP	phoQ	algR	algZ	fleQ	fur	fpvR	pvdS	regB
algW	algU	algR	algZ	fleQ	fur	fpvR	pvdS	regA
mucC	algU	algR	algZ	fleQ	fur	fpvR	pvdS	regA
mucD	algU	algR	algZ	fleQ	fur	fpvR	pvdS	regA
phoP	phoQ	algR	algZ	fleQ	fur	fpvR	pvdS	regA
algW	algU	algR	algZ	fleQ	fur	fpvR	pvdS	pys2
mucC	algU	algR	algZ	fleQ	fur	fpvR	pvdS	pys2
mucD	algU	algR	algZ	fleQ	fur	fpvR	pvdS	pys2
phoP	phoQ	algR	algZ	fleQ	fur	fpvR	pvdS	pys2
algW	algU	algR	algZ	fleQ	fur	pvdS	ptxR	pve
algW	algU	algZ	fleQ	fur	fpvR	pvdS	ptxR	pve
mucC	algU	algR	algZ	fleQ	fur	pvdS	ptxR	pve
mucC	algU	algZ	fleQ	fur	fpvR	pvdS	ptxR	pve
mucD	algU	algR	algZ	fleQ	fur	pvdS	ptxR	pve
mucD	algU	algZ	fleQ	fur	fpvR	pvdS	ptxR	pve
phoP	phoQ	algR	algZ	fleQ	fur	pvdS	ptxR	pve
algW	algU	algR	algZ	fleQ	fur	fpvR	pvdS	pvdN
mucC	algU	algR	algZ	fleQ	fur	fpvR	pvdS	pvdN
mucD	algU	algR	algZ	fleQ	fur	fpvR	pvdS	pvdN
phoP	phoQ	algR	algZ	fleQ	fur	fpvR	pvdS	pvdN
algW	algU	algR	algZ	fleQ	fur	fpvR	pvdS	pvdL
mucC	algU	algR	algZ	fleQ	fur	fpvR	pvdS	pvdL
mucD	algU	algR	algZ	fleQ	fur	fpvR	pvdS	pvdL
phoP	phoQ	algR	algZ	fleQ	fur	fpvR	pvdS	pvdL
algW	algU	algR	algZ	fleQ	fur	fpvR	pvdS	pvdJ
mucC	algU	algR	algZ	fleQ	fur	fpvR	pvdS	pvdJ
mucD	algU	algR	algZ	fleQ	fur	fpvR	pvdS	pvdJ
phoP	phoQ	algR	algZ	fleQ	fur	fpvR	pvdS	pvdJ
algW	algU	algR	algZ	fleQ	fur	fpvR	pvdS	pvdH
mucC	algU	algR	algZ	fleQ	fur	fpvR	pvdS	pvdH
mucD	algU	algR	algZ	fleQ	fur	fpvR	pvdS	pvdH
phoP	phoQ	algR	algZ	fleQ	fur	fpvR	pvdS	pvdH
algW	algU	algR	algZ	fleQ	fur	fpvR	pvdS	pvdG
mucC	algU	algR	algZ	fleQ	fur	fpvR	pvdS	pvdG
mucD	algU	algR	algZ	fleQ	fur	fpvR	pvdS	pvdG
phoP	phoQ	algR	algZ	fleQ	fur	fpvR	pvdS	pvdG
algW	algU	algR	algZ	fleQ	fur	fpvR	pvdS	pvdF
mucC	algU	algR	algZ	fleQ	fur	fpvR	pvdS	pvdF
mucD	algU	algR	algZ	fleQ	fur	fpvR	pvdS	pvdF
phoP	phoQ	algR	algZ	fleQ	fur	fpvR	pvdS	pvdF
algW	algU	algR	algZ	fleQ	fur	fpvR	pvdS	pvdE
mucC	algU	algR	algZ	fleQ	fur	fpvR	pvdS	pvdE
mucD	algU	algR	algZ	fleQ	fur	fpvR	pvdS	pvdE
phoP	phoQ	algR	algZ	fleQ	fur	fpvR	pvdS	pvdE
algW	algU	algR	algZ	fleQ	fur	fpvR	pvdS	pvdD
mucC	algU	algR	algZ	fleQ	fur	fpvR	pvdS	pvdD
mucD	algU	algR	algZ	fleQ	fur	fpvR	pvdS	pvdD
phoP	phoQ	algR	algZ	fleQ	fur	fpvR	pvdS	pvdD
algW	algU	algR	algZ	fleQ	fur	fpvR	pvdS	pvdC
mucC	algU	algR	algZ	fleQ	fur	fpvR	pvdS	pvdC
mucD	algU	algR	algZ	fleQ	fur	fpvR	pvdS	pvdC
phoP	phoQ	algR	algZ	fleQ	fur	fpvR	pvdS	pvdC
algW	algU	algR	algZ	fleQ	fur	fpvR	pvdS	pvdA
mucC	algU	algR	algZ	fleQ	fur	fpvR	pvdS	pvdA
mucD	algU	algR	algZ	fleQ	fur	fpvR	pvdS	pvdA
phoP	phoQ	algR	algZ	fleQ	fur	fpvR	pvdS	pvdA
algW	algU	algR	algZ	fleQ	fur	fpvR	pvdS	pvcD
mucC	algU	algR	algZ	fleQ	fur	fpvR	pvdS	pvcD
mucD	algU	algR	algZ	fleQ	fur	fpvR	pvdS	pvcD
phoP	phoQ	algR	algZ	fleQ	fur	fpvR	pvdS	pvcD
algW	algU	algR	algZ	fleQ	fur	pvdS	ptxR	pvcD
algW	algU	algZ	fleQ	fur	fpvR	pvdS	ptxR	pvcD
mucC	algU	algR	algZ	fleQ	fur	pvdS	ptxR	pvcD
mucC	algU	algZ	fleQ	fur	fpvR	pvdS	ptxR	pvcD
mucD	algU	algR	algZ	fleQ	fur	pvdS	ptxR	pvcD
mucD	algU	algZ	fleQ	fur	fpvR	pvdS	ptxR	pvcD
phoP	phoQ	algR	algZ	fleQ	fur	pvdS	ptxR	pvcD
algW	algU	algR	algZ	fleQ	fur	fpvR	pvdS	pvcC
mucC	algU	algR	algZ	fleQ	fur	fpvR	pvdS	pvcC
mucD	algU	algR	algZ	fleQ	fur	fpvR	pvdS	pvcC
phoP	phoQ	algR	algZ	fleQ	fur	fpvR	pvdS	pvcC
algW	algU	algR	algZ	fleQ	fur	pvdS	ptxR	pvcC
algW	algU	algZ	fleQ	fur	fpvR	pvdS	ptxR	pvcC
mucC	algU	algR	algZ	fleQ	fur	pvdS	ptxR	pvcC
mucC	algU	algZ	fleQ	fur	fpvR	pvdS	ptxR	pvcC
mucD	algU	algR	algZ	fleQ	fur	pvdS	ptxR	pvcC
mucD	algU	algZ	fleQ	fur	fpvR	pvdS	ptxR	pvcC
phoP	phoQ	algR	algZ	fleQ	fur	pvdS	ptxR	pvcC
algW	algU	algR	algZ	fleQ	fur	fpvR	pvdS	pvcB
mucC	algU	algR	algZ	fleQ	fur	fpvR	pvdS	pvcB
mucD	algU	algR	algZ	fleQ	fur	fpvR	pvdS	pvcB
phoP	phoQ	algR	algZ	fleQ	fur	fpvR	pvdS	pvcB
algW	algU	algR	algZ	fleQ	fur	pvdS	ptxR	pvcB
algW	algU	algZ	fleQ	fur	fpvR	pvdS	ptxR	pvcB
mucC	algU	algR	algZ	fleQ	fur	pvdS	ptxR	pvcB
mucC	algU	algZ	fleQ	fur	fpvR	pvdS	ptxR	pvcB
mucD	algU	algR	algZ	fleQ	fur	pvdS	ptxR	pvcB
mucD	algU	algZ	fleQ	fur	fpvR	pvdS	ptxR	pvcB
phoP	phoQ	algR	algZ	fleQ	fur	pvdS	ptxR	pvcB
algW	algU	algR	algZ	fleQ	fur	fpvR	pvdS	pvcA
mucC	algU	algR	algZ	fleQ	fur	fpvR	pvdS	pvcA
mucD	algU	algR	algZ	fleQ	fur	fpvR	pvdS	pvcA
phoP	phoQ	algR	algZ	fleQ	fur	fpvR	pvdS	pvcA
algW	algU	algR	algZ	fleQ	fur	pvdS	ptxR	pvcA
algW	algU	algZ	fleQ	fur	fpvR	pvdS	ptxR	pvcA
mucC	algU	algR	algZ	fleQ	fur	pvdS	ptxR	pvcA
mucC	algU	algZ	fleQ	fur	fpvR	pvdS	ptxR	pvcA
mucD	algU	algR	algZ	fleQ	fur	pvdS	ptxR	pvcA
mucD	algU	algZ	fleQ	fur	fpvR	pvdS	ptxR	pvcA
phoP	phoQ	algR	algZ	fleQ	fur	pvdS	ptxR	pvcA
algW	algU	algR	algZ	fleQ	fur	fpvR	pvdS	prpL
mucC	algU	algR	algZ	fleQ	fur	fpvR	pvdS	prpL
mucD	algU	algR	algZ	fleQ	fur	fpvR	pvdS	prpL
phoP	phoQ	algR	algZ	fleQ	fur	fpvR	pvdS	prpL
algW	algU	algR	algZ	fleQ	fur	pvdS	ptxR	pqsD
algW	algU	algZ	fleQ	fur	fpvR	pvdS	ptxR	pqsD
mucC	algU	algR	algZ	fleQ	fur	pvdS	ptxR	pqsD
mucC	algU	algZ	fleQ	fur	fpvR	pvdS	ptxR	pqsD
mucD	algU	algR	algZ	fleQ	fur	pvdS	ptxR	pqsD
mucD	algU	algZ	fleQ	fur	fpvR	pvdS	ptxR	pqsD
phoP	phoQ	algR	algZ	fleQ	fur	pvdS	ptxR	pqsD
algW	algU	algR	algZ	fleQ	fur	pvdS	ptxR	pqsC
algW	algU	algZ	fleQ	fur	fpvR	pvdS	ptxR	pqsC
mucC	algU	algR	algZ	fleQ	fur	pvdS	ptxR	pqsC
mucC	algU	algZ	fleQ	fur	fpvR	pvdS	ptxR	pqsC
mucD	algU	algR	algZ	fleQ	fur	pvdS	ptxR	pqsC
mucD	algU	algZ	fleQ	fur	fpvR	pvdS	ptxR	pqsC
phoP	phoQ	algR	algZ	fleQ	fur	pvdS	ptxR	pqsC
algW	algU	algR	algZ	fleQ	fur	pvdS	ptxR	pqsB
algW	algU	algZ	fleQ	fur	fpvR	pvdS	ptxR	pqsB
mucC	algU	algR	algZ	fleQ	fur	pvdS	ptxR	pqsB
mucC	algU	algZ	fleQ	fur	fpvR	pvdS	ptxR	pqsB
mucD	algU	algR	algZ	fleQ	fur	pvdS	ptxR	pqsB
mucD	algU	algZ	fleQ	fur	fpvR	pvdS	ptxR	pqsB
phoP	phoQ	algR	algZ	fleQ	fur	pvdS	ptxR	pqsB
algW	algU	algR	algZ	fleQ	fur	pvdS	ptxR	pqsA
algW	algU	algZ	fleQ	fur	fpvR	pvdS	ptxR	pqsA
mucC	algU	algR	algZ	fleQ	fur	pvdS	ptxR	pqsA
mucC	algU	algZ	fleQ	fur	fpvR	pvdS	ptxR	pqsA
mucD	algU	algR	algZ	fleQ	fur	pvdS	ptxR	pqsA
mucD	algU	algZ	fleQ	fur	fpvR	pvdS	ptxR	pqsA
phoP	phoQ	algR	algZ	fleQ	fur	pvdS	ptxR	pqsA
algW	algU	algZ	fleQ	fur	gbuR	glpR	agmR	pqqH
mucC	algU	algZ	fleQ	fur	gbuR	glpR	agmR	pqqH
mucD	algU	algZ	fleQ	fur	gbuR	glpR	agmR	pqqH
algW	algU	algZ	fleQ	fur	gbuR	glpR	agmR	pqqE
mucC	algU	algZ	fleQ	fur	gbuR	glpR	agmR	pqqE
mucD	algU	algZ	fleQ	fur	gbuR	glpR	agmR	pqqE
algW	algU	algZ	fleQ	fur	gbuR	glpR	agmR	pqqD
mucC	algU	algZ	fleQ	fur	gbuR	glpR	agmR	pqqD
mucD	algU	algZ	fleQ	fur	gbuR	glpR	agmR	pqqD
algW	algU	algZ	fleQ	fur	gbuR	glpR	agmR	pqqC
mucC	algU	algZ	fleQ	fur	gbuR	glpR	agmR	pqqC
mucD	algU	algZ	fleQ	fur	gbuR	glpR	agmR	pqqC
algW	algU	algZ	fleQ	fur	gbuR	glpR	agmR	pqqB
mucC	algU	algZ	fleQ	fur	gbuR	glpR	agmR	pqqB
mucD	algU	algZ	fleQ	fur	gbuR	glpR	agmR	pqqB
algW	algU	algZ	fleQ	fur	gbuR	glpR	agmR	pqqA
mucC	algU	algZ	fleQ	fur	gbuR	glpR	agmR	pqqA
mucD	algU	algZ	fleQ	fur	gbuR	glpR	agmR	pqqA
algW	algU	algR	algZ	fleQ	fur	fpvR	pvdS	PA5190
mucC	algU	algR	algZ	fleQ	fur	fpvR	pvdS	PA5190
mucD	algU	algR	algZ	fleQ	fur	fpvR	pvdS	PA5190
phoP	phoQ	algR	algZ	fleQ	fur	fpvR	pvdS	PA5190
algW	algU	algR	algZ	fleQ	fur	fpvR	pvdS	PA5150
mucC	algU	algR	algZ	fleQ	fur	fpvR	pvdS	PA5150
mucD	algU	algR	algZ	fleQ	fur	fpvR	pvdS	PA5150
phoP	phoQ	algR	algZ	fleQ	fur	fpvR	pvdS	PA5150
algW	algU	algR	algZ	fleQ	fur	fpvR	pvdS	PA5130
mucC	algU	algR	algZ	fleQ	fur	fpvR	pvdS	PA5130
mucD	algU	algR	algZ	fleQ	fur	fpvR	pvdS	PA5130
phoP	phoQ	algR	algZ	fleQ	fur	fpvR	pvdS	PA5130
algW	algU	algR	algZ	fleQ	fur	fpvR	pvdS	PA4833
mucC	algU	algR	algZ	fleQ	fur	fpvR	pvdS	PA4833
mucD	algU	algR	algZ	fleQ	fur	fpvR	pvdS	PA4833
phoP	phoQ	algR	algZ	fleQ	fur	fpvR	pvdS	PA4833
algW	algU	algR	algZ	fleQ	fur	fpvR	pvdS	PA4390
mucC	algU	algR	algZ	fleQ	fur	fpvR	pvdS	PA4390
mucD	algU	algR	algZ	fleQ	fur	fpvR	pvdS	PA4390
phoP	phoQ	algR	algZ	fleQ	fur	fpvR	pvdS	PA4390
algW	algU	algR	algZ	fleQ	fur	fpvR	pvdS	PA3794
mucC	algU	algR	algZ	fleQ	fur	fpvR	pvdS	PA3794
mucD	algU	algR	algZ	fleQ	fur	fpvR	pvdS	PA3794
phoP	phoQ	algR	algZ	fleQ	fur	fpvR	pvdS	PA3794
algW	algU	algR	algZ	fleQ	fur	fpvR	pvdS	PA2531
mucC	algU	algR	algZ	fleQ	fur	fpvR	pvdS	PA2531
mucD	algU	algR	algZ	fleQ	fur	fpvR	pvdS	PA2531
phoP	phoQ	algR	algZ	fleQ	fur	fpvR	pvdS	PA2531
algW	algU	algR	algZ	fleQ	fur	fpvR	pvdS	PA2452
mucC	algU	algR	algZ	fleQ	fur	fpvR	pvdS	PA2452
mucD	algU	algR	algZ	fleQ	fur	fpvR	pvdS	PA2452
phoP	phoQ	algR	algZ	fleQ	fur	fpvR	pvdS	PA2452
algW	algU	algR	algZ	fleQ	fur	fpvR	pvdS	PA2451
mucC	algU	algR	algZ	fleQ	fur	fpvR	pvdS	PA2451
mucD	algU	algR	algZ	fleQ	fur	fpvR	pvdS	PA2451
phoP	phoQ	algR	algZ	fleQ	fur	fpvR	pvdS	PA2451
algW	algU	algR	algZ	fleQ	fur	fpvR	pvdS	PA2427
mucC	algU	algR	algZ	fleQ	fur	fpvR	pvdS	PA2427
mucD	algU	algR	algZ	fleQ	fur	fpvR	pvdS	PA2427
phoP	phoQ	algR	algZ	fleQ	fur	fpvR	pvdS	PA2427
algW	algU	algR	algZ	fleQ	fur	fpvR	pvdS	PA2412
mucC	algU	algR	algZ	fleQ	fur	fpvR	pvdS	PA2412
mucD	algU	algR	algZ	fleQ	fur	fpvR	pvdS	PA2412
phoP	phoQ	algR	algZ	fleQ	fur	fpvR	pvdS	PA2412
algW	algU	algR	algZ	fleQ	fur	fpvR	pvdS	PA2411
mucC	algU	algR	algZ	fleQ	fur	fpvR	pvdS	PA2411
mucD	algU	algR	algZ	fleQ	fur	fpvR	pvdS	PA2411
phoP	phoQ	algR	algZ	fleQ	fur	fpvR	pvdS	PA2411
algW	algU	algR	algZ	fleQ	fur	fpvR	pvdS	PA2402
mucC	algU	algR	algZ	fleQ	fur	fpvR	pvdS	PA2402
mucD	algU	algR	algZ	fleQ	fur	fpvR	pvdS	PA2402
phoP	phoQ	algR	algZ	fleQ	fur	fpvR	pvdS	PA2402
algW	algU	algR	algZ	fleQ	fur	fpvR	pvdS	PA2393
mucC	algU	algR	algZ	fleQ	fur	fpvR	pvdS	PA2393
mucD	algU	algR	algZ	fleQ	fur	fpvR	pvdS	PA2393
phoP	phoQ	algR	algZ	fleQ	fur	fpvR	pvdS	PA2393
algW	algU	algR	algZ	fleQ	fur	fpvR	pvdS	PA2389
mucC	algU	algR	algZ	fleQ	fur	fpvR	pvdS	PA2389
mucD	algU	algR	algZ	fleQ	fur	fpvR	pvdS	PA2389
phoP	phoQ	algR	algZ	fleQ	fur	fpvR	pvdS	PA2389
algW	algU	algR	algZ	fleQ	fur	fpvR	pvdS	PA1134
mucC	algU	algR	algZ	fleQ	fur	fpvR	pvdS	PA1134
mucD	algU	algR	algZ	fleQ	fur	fpvR	pvdS	PA1134
phoP	phoQ	algR	algZ	fleQ	fur	fpvR	pvdS	PA1134
algW	algU	algR	algZ	fleQ	fur	fpvR	pvdS	PA0818
mucC	algU	algR	algZ	fleQ	fur	fpvR	pvdS	PA0818
mucD	algU	algR	algZ	fleQ	fur	fpvR	pvdS	PA0818
phoP	phoQ	algR	algZ	fleQ	fur	fpvR	pvdS	PA0818
algW	algU	algR	algZ	fleQ	fur	fpvR	pvdS	PA0346
mucC	algU	algR	algZ	fleQ	fur	fpvR	pvdS	PA0346
mucD	algU	algR	algZ	fleQ	fur	fpvR	pvdS	PA0346
phoP	phoQ	algR	algZ	fleQ	fur	fpvR	pvdS	PA0346
algW	algU	algR	algZ	fleQ	fur	pvdS	toxR	orf2
algW	algU	algZ	fleQ	fur	fpvR	pvdS	toxR	orf2
mucC	algU	algR	algZ	fleQ	fur	pvdS	toxR	orf2
mucC	algU	algZ	fleQ	fur	fpvR	pvdS	toxR	orf2
mucD	algU	algR	algZ	fleQ	fur	pvdS	toxR	orf2
mucD	algU	algZ	fleQ	fur	fpvR	pvdS	toxR	orf2
phoP	phoQ	algR	algZ	fleQ	fur	pvdS	toxR	orf2
algW	algU	algR	algZ	fleQ	fur	pvdS	toxR	orf1
algW	algU	algZ	fleQ	fur	fpvR	pvdS	toxR	orf1
mucC	algU	algR	algZ	fleQ	fur	pvdS	toxR	orf1
mucC	algU	algZ	fleQ	fur	fpvR	pvdS	toxR	orf1
mucD	algU	algR	algZ	fleQ	fur	pvdS	toxR	orf1
mucD	algU	algZ	fleQ	fur	fpvR	pvdS	toxR	orf1
phoP	phoQ	algR	algZ	fleQ	fur	pvdS	toxR	orf1
algW	algU	algR	algZ	fleQ	fur	pvdS	toxR	oprL
algW	algU	algZ	fleQ	fur	fpvR	pvdS	toxR	oprL
mucC	algU	algR	algZ	fleQ	fur	pvdS	toxR	oprL
mucC	algU	algZ	fleQ	fur	fpvR	pvdS	toxR	oprL
mucD	algU	algR	algZ	fleQ	fur	pvdS	toxR	oprL
mucD	algU	algZ	fleQ	fur	fpvR	pvdS	toxR	oprL
phoP	phoQ	algR	algZ	fleQ	fur	pvdS	toxR	oprL
algW	algU	algR	algZ	fleQ	fur	fpvR	pvdS	ompQ
mucC	algU	algR	algZ	fleQ	fur	fpvR	pvdS	ompQ
mucD	algU	algR	algZ	fleQ	fur	fpvR	pvdS	ompQ
phoP	phoQ	algR	algZ	fleQ	fur	fpvR	pvdS	ompQ
algW	algU	algR	algZ	fleQ	fur	fpvR	pvdS	macB
mucC	algU	algR	algZ	fleQ	fur	fpvR	pvdS	macB
mucD	algU	algR	algZ	fleQ	fur	fpvR	pvdS	macB
phoP	phoQ	algR	algZ	fleQ	fur	fpvR	pvdS	macB
algQ	rpoD	fleQ	fur	fpvR	pvdS	ptxR	ptxS	kguT
algW	algU	algZ	fleQ	fur	pvdS	ptxR	ptxS	kguT
algW	algU	fleQ	fur	fpvR	pvdS	ptxR	ptxS	kguT
mucC	algU	algZ	fleQ	fur	pvdS	ptxR	ptxS	kguT
mucC	algU	fleQ	fur	fpvR	pvdS	ptxR	ptxS	kguT
mucD	algU	algZ	fleQ	fur	pvdS	ptxR	ptxS	kguT
mucD	algU	fleQ	fur	fpvR	pvdS	ptxR	ptxS	kguT
algQ	rpoD	fleQ	fur	fpvR	pvdS	ptxR	ptxS	kguK
algW	algU	algZ	fleQ	fur	pvdS	ptxR	ptxS	kguK
algW	algU	fleQ	fur	fpvR	pvdS	ptxR	ptxS	kguK
mucC	algU	algZ	fleQ	fur	pvdS	ptxR	ptxS	kguK
mucC	algU	fleQ	fur	fpvR	pvdS	ptxR	ptxS	kguK
mucD	algU	algZ	fleQ	fur	pvdS	ptxR	ptxS	kguK
mucD	algU	fleQ	fur	fpvR	pvdS	ptxR	ptxS	kguK
algQ	rpoD	fleQ	fur	fpvR	pvdS	ptxR	ptxS	kguE
algW	algU	algZ	fleQ	fur	pvdS	ptxR	ptxS	kguE
algW	algU	fleQ	fur	fpvR	pvdS	ptxR	ptxS	kguE
mucC	algU	algZ	fleQ	fur	pvdS	ptxR	ptxS	kguE
mucC	algU	fleQ	fur	fpvR	pvdS	ptxR	ptxS	kguE
mucD	algU	algZ	fleQ	fur	pvdS	ptxR	ptxS	kguE
mucD	algU	fleQ	fur	fpvR	pvdS	ptxR	ptxS	kguE
algQ	rpoD	fleQ	fur	fpvR	pvdS	ptxR	ptxS	kguD
algW	algU	algZ	fleQ	fur	pvdS	ptxR	ptxS	kguD
algW	algU	fleQ	fur	fpvR	pvdS	ptxR	ptxS	kguD
mucC	algU	algZ	fleQ	fur	pvdS	ptxR	ptxS	kguD
mucC	algU	fleQ	fur	fpvR	pvdS	ptxR	ptxS	kguD
mucD	algU	algZ	fleQ	fur	pvdS	ptxR	ptxS	kguD
mucD	algU	fleQ	fur	fpvR	pvdS	ptxR	ptxS	kguD
algW	algU	algR	algZ	fleQ	fur	fpvR	pvdS	imm2
mucC	algU	algR	algZ	fleQ	fur	fpvR	pvdS	imm2
mucD	algU	algR	algZ	fleQ	fur	fpvR	pvdS	imm2
phoP	phoQ	algR	algZ	fleQ	fur	fpvR	pvdS	imm2
algW	algU	algR	algZ	fleQ	fur	gbuR	glpR	himA
mucC	algU	algR	algZ	fleQ	fur	gbuR	glpR	himA
mucD	algU	algR	algZ	fleQ	fur	gbuR	glpR	himA
phoP	phoQ	algR	algZ	fleQ	fur	gbuR	glpR	himA
algW	algU	algR	algZ	fleQ	fur	fpvR	pvdS	grx
mucC	algU	algR	algZ	fleQ	fur	fpvR	pvdS	grx
mucD	algU	algR	algZ	fleQ	fur	fpvR	pvdS	grx
phoP	phoQ	algR	algZ	fleQ	fur	fpvR	pvdS	grx
algW	algU	algR	algZ	fleQ	fur	gbuR	glpR	glpT
mucC	algU	algR	algZ	fleQ	fur	gbuR	glpR	glpT
mucD	algU	algR	algZ	fleQ	fur	gbuR	glpR	glpT
phoP	phoQ	algR	algZ	fleQ	fur	gbuR	glpR	glpT
algW	algU	algR	algZ	fleQ	fur	gbuR	glpR	glpK1
mucC	algU	algR	algZ	fleQ	fur	gbuR	glpR	glpK1
mucD	algU	algR	algZ	fleQ	fur	gbuR	glpR	glpK1
phoP	phoQ	algR	algZ	fleQ	fur	gbuR	glpR	glpK1
algW	algU	algR	algZ	fleQ	fur	gbuR	glpR	glpF
mucC	algU	algR	algZ	fleQ	fur	gbuR	glpR	glpF
mucD	algU	algR	algZ	fleQ	fur	gbuR	glpR	glpF
phoP	phoQ	algR	algZ	fleQ	fur	gbuR	glpR	glpF
algW	algU	algR	algZ	fleQ	fur	gbuR	glpR	glpD
mucC	algU	algR	algZ	fleQ	fur	gbuR	glpR	glpD
mucD	algU	algR	algZ	fleQ	fur	gbuR	glpR	glpD
phoP	phoQ	algR	algZ	fleQ	fur	gbuR	glpR	glpD
algW	algU	algR	algZ	fleQ	fur	fpvR	pvdS	fpvA
mucC	algU	algR	algZ	fleQ	fur	fpvR	pvdS	fpvA
mucD	algU	algR	algZ	fleQ	fur	fpvR	pvdS	fpvA
phoP	phoQ	algR	algZ	fleQ	fur	fpvR	pvdS	fpvA
algW	algU	algR	algZ	fleQ	fur	fpvR	fpvI	fpvA
mucC	algU	algR	algZ	fleQ	fur	fpvR	fpvI	fpvA
mucD	algU	algR	algZ	fleQ	fur	fpvR	fpvI	fpvA
phoP	phoQ	algR	algZ	fleQ	fur	fpvR	fpvI	fpvA
algW	algU	algZ	fleQ	fur	gbuR	glpR	agmR	exaE
mucC	algU	algZ	fleQ	fur	gbuR	glpR	agmR	exaE
mucD	algU	algZ	fleQ	fur	gbuR	glpR	agmR	exaE
algW	algU	algZ	fleQ	fur	gbuR	glpR	agmR	exaD
mucC	algU	algZ	fleQ	fur	gbuR	glpR	agmR	exaD
mucD	algU	algZ	fleQ	fur	gbuR	glpR	agmR	exaD
algW	algU	algZ	fleQ	fur	gbuR	glpR	agmR	exaC
mucC	algU	algZ	fleQ	fur	gbuR	glpR	agmR	exaC
mucD	algU	algZ	fleQ	fur	gbuR	glpR	agmR	exaC
algW	algU	algZ	fleQ	fur	gbuR	glpR	agmR	exaB
mucC	algU	algZ	fleQ	fur	gbuR	glpR	agmR	exaB
mucD	algU	algZ	fleQ	fur	gbuR	glpR	agmR	exaB
algW	algU	algZ	fleQ	fur	gbuR	glpR	agmR	exaA
mucC	algU	algZ	fleQ	fur	gbuR	glpR	agmR	exaA
mucD	algU	algZ	fleQ	fur	gbuR	glpR	agmR	exaA
algW	algU	algR	algZ	fleQ	fur	fpvR	pvdS	eta
mucC	algU	algR	algZ	fleQ	fur	fpvR	pvdS	eta
mucD	algU	algR	algZ	fleQ	fur	fpvR	pvdS	eta
phoP	phoQ	algR	algZ	fleQ	fur	fpvR	pvdS	eta
algW	algU	algR	algZ	fleQ	fur	fpvR	pvdS	cat
mucC	algU	algR	algZ	fleQ	fur	fpvR	pvdS	cat
mucD	algU	algR	algZ	fleQ	fur	fpvR	pvdS	cat
phoP	phoQ	algR	algZ	fleQ	fur	fpvR	pvdS	cat
algQ	rpoD	fleQ	fur	fpvR	pvdS	toxR	toxA
algW	algU	algZ	fleQ	fur	pvdS	toxR	toxA
algW	algU	fleQ	fur	fpvR	pvdS	toxR	toxA
mucC	algU	algZ	fleQ	fur	pvdS	toxR	toxA
mucC	algU	fleQ	fur	fpvR	pvdS	toxR	toxA
mucD	algU	algZ	fleQ	fur	pvdS	toxR	toxA
mucD	algU	fleQ	fur	fpvR	pvdS	toxR	toxA
algW	algU	algR	algZ	fleQ	fur	pvdS	toxA
algW	algU	algZ	fleQ	fur	fpvR	pvdS	toxA
mucC	algU	algR	algZ	fleQ	fur	pvdS	toxA
mucC	algU	algZ	fleQ	fur	fpvR	pvdS	toxA
mucD	algU	algR	algZ	fleQ	fur	pvdS	toxA
mucD	algU	algZ	fleQ	fur	fpvR	pvdS	toxA
phoP	phoQ	algR	algZ	fleQ	fur	pvdS	toxA
algQ	rpoD	fleQ	fur	fpvR	pvdS	ptxR	toxA
algW	algU	algZ	fleQ	fur	pvdS	ptxR	toxA
algW	algU	fleQ	fur	fpvR	pvdS	ptxR	toxA
mucC	algU	algZ	fleQ	fur	pvdS	ptxR	toxA
mucC	algU	fleQ	fur	fpvR	pvdS	ptxR	toxA
mucD	algU	algZ	fleQ	fur	pvdS	ptxR	toxA
mucD	algU	fleQ	fur	fpvR	pvdS	ptxR	toxA
algQ	rpoD	fleQ	fur	fpvR	pvdS	toxR	tolR
algW	algU	algZ	fleQ	fur	pvdS	toxR	tolR
algW	algU	fleQ	fur	fpvR	pvdS	toxR	tolR
mucC	algU	algZ	fleQ	fur	pvdS	toxR	tolR
mucC	algU	fleQ	fur	fpvR	pvdS	toxR	tolR
mucD	algU	algZ	fleQ	fur	pvdS	toxR	tolR
mucD	algU	fleQ	fur	fpvR	pvdS	toxR	tolR
algQ	rpoD	fleQ	fur	fpvR	pvdS	toxR	tolQ
algW	algU	algZ	fleQ	fur	pvdS	toxR	tolQ
algW	algU	fleQ	fur	fpvR	pvdS	toxR	tolQ
mucC	algU	algZ	fleQ	fur	pvdS	toxR	tolQ
mucC	algU	fleQ	fur	fpvR	pvdS	toxR	tolQ
mucD	algU	algZ	fleQ	fur	pvdS	toxR	tolQ
mucD	algU	fleQ	fur	fpvR	pvdS	toxR	tolQ
algQ	rpoD	fleQ	fur	fpvR	pvdS	toxR	tolB
algW	algU	algZ	fleQ	fur	pvdS	toxR	tolB
algW	algU	fleQ	fur	fpvR	pvdS	toxR	tolB
mucC	algU	algZ	fleQ	fur	pvdS	toxR	tolB
mucC	algU	fleQ	fur	fpvR	pvdS	toxR	tolB
mucD	algU	algZ	fleQ	fur	pvdS	toxR	tolB
mucD	algU	fleQ	fur	fpvR	pvdS	toxR	tolB
algQ	rpoD	fleQ	fur	fpvR	pvdS	toxR	tolA
algW	algU	algZ	fleQ	fur	pvdS	toxR	tolA
algW	algU	fleQ	fur	fpvR	pvdS	toxR	tolA
mucC	algU	algZ	fleQ	fur	pvdS	toxR	tolA
mucC	algU	fleQ	fur	fpvR	pvdS	toxR	tolA
mucD	algU	algZ	fleQ	fur	pvdS	toxR	tolA
mucD	algU	fleQ	fur	fpvR	pvdS	toxR	tolA
algQ	rpoD	fleQ	fur	fpvR	pvdS	ptxR	rhlI
algW	algU	algZ	fleQ	fur	pvdS	ptxR	rhlI
algW	algU	fleQ	fur	fpvR	pvdS	ptxR	rhlI
mucC	algU	algZ	fleQ	fur	pvdS	ptxR	rhlI
mucC	algU	fleQ	fur	fpvR	pvdS	ptxR	rhlI
mucD	algU	algZ	fleQ	fur	pvdS	ptxR	rhlI
mucD	algU	fleQ	fur	fpvR	pvdS	ptxR	rhlI
algW	algU	algR	algZ	fleQ	fur	pvdS	regB
algW	algU	algZ	fleQ	fur	fpvR	pvdS	regB
mucC	algU	algR	algZ	fleQ	fur	pvdS	regB
mucC	algU	algZ	fleQ	fur	fpvR	pvdS	regB
mucD	algU	algR	algZ	fleQ	fur	pvdS	regB
mucD	algU	algZ	fleQ	fur	fpvR	pvdS	regB
phoP	phoQ	algR	algZ	fleQ	fur	pvdS	regB
algW	algU	algR	algZ	fleQ	fur	pvdS	regA
algW	algU	algZ	fleQ	fur	fpvR	pvdS	regA
mucC	algU	algR	algZ	fleQ	fur	pvdS	regA
mucC	algU	algZ	fleQ	fur	fpvR	pvdS	regA
mucD	algU	algR	algZ	fleQ	fur	pvdS	regA
mucD	algU	algZ	fleQ	fur	fpvR	pvdS	regA
phoP	phoQ	algR	algZ	fleQ	fur	pvdS	regA
algW	algU	algR	algZ	fleQ	fur	pvdS	pys2
algW	algU	algZ	fleQ	fur	fpvR	pvdS	pys2
mucC	algU	algR	algZ	fleQ	fur	pvdS	pys2
mucC	algU	algZ	fleQ	fur	fpvR	pvdS	pys2
mucD	algU	algR	algZ	fleQ	fur	pvdS	pys2
mucD	algU	algZ	fleQ	fur	fpvR	pvdS	pys2
phoP	phoQ	algR	algZ	fleQ	fur	pvdS	pys2
algQ	rpoD	fleQ	fur	fpvR	pvdS	ptxR	pve
algW	algU	algZ	fleQ	fur	pvdS	ptxR	pve
algW	algU	fleQ	fur	fpvR	pvdS	ptxR	pve
mucC	algU	algZ	fleQ	fur	pvdS	ptxR	pve
mucC	algU	fleQ	fur	fpvR	pvdS	ptxR	pve
mucD	algU	algZ	fleQ	fur	pvdS	ptxR	pve
mucD	algU	fleQ	fur	fpvR	pvdS	ptxR	pve
algW	algU	algR	algZ	fleQ	fur	pvdS	pvdN
algW	algU	algZ	fleQ	fur	fpvR	pvdS	pvdN
mucC	algU	algR	algZ	fleQ	fur	pvdS	pvdN
mucC	algU	algZ	fleQ	fur	fpvR	pvdS	pvdN
mucD	algU	algR	algZ	fleQ	fur	pvdS	pvdN
mucD	algU	algZ	fleQ	fur	fpvR	pvdS	pvdN
phoP	phoQ	algR	algZ	fleQ	fur	pvdS	pvdN
algW	algU	algR	algZ	fleQ	fur	pvdS	pvdL
algW	algU	algZ	fleQ	fur	fpvR	pvdS	pvdL
mucC	algU	algR	algZ	fleQ	fur	pvdS	pvdL
mucC	algU	algZ	fleQ	fur	fpvR	pvdS	pvdL
mucD	algU	algR	algZ	fleQ	fur	pvdS	pvdL
mucD	algU	algZ	fleQ	fur	fpvR	pvdS	pvdL
phoP	phoQ	algR	algZ	fleQ	fur	pvdS	pvdL
algW	algU	algR	algZ	fleQ	fur	pvdS	pvdJ
algW	algU	algZ	fleQ	fur	fpvR	pvdS	pvdJ
mucC	algU	algR	algZ	fleQ	fur	pvdS	pvdJ
mucC	algU	algZ	fleQ	fur	fpvR	pvdS	pvdJ
mucD	algU	algR	algZ	fleQ	fur	pvdS	pvdJ
mucD	algU	algZ	fleQ	fur	fpvR	pvdS	pvdJ
phoP	phoQ	algR	algZ	fleQ	fur	pvdS	pvdJ
algW	algU	algR	algZ	fleQ	fur	pvdS	pvdH
algW	algU	algZ	fleQ	fur	fpvR	pvdS	pvdH
mucC	algU	algR	algZ	fleQ	fur	pvdS	pvdH
mucC	algU	algZ	fleQ	fur	fpvR	pvdS	pvdH
mucD	algU	algR	algZ	fleQ	fur	pvdS	pvdH
mucD	algU	algZ	fleQ	fur	fpvR	pvdS	pvdH
phoP	phoQ	algR	algZ	fleQ	fur	pvdS	pvdH
algW	algU	algR	algZ	fleQ	fur	pvdS	pvdG
algW	algU	algZ	fleQ	fur	fpvR	pvdS	pvdG
mucC	algU	algR	algZ	fleQ	fur	pvdS	pvdG
mucC	algU	algZ	fleQ	fur	fpvR	pvdS	pvdG
mucD	algU	algR	algZ	fleQ	fur	pvdS	pvdG
mucD	algU	algZ	fleQ	fur	fpvR	pvdS	pvdG
phoP	phoQ	algR	algZ	fleQ	fur	pvdS	pvdG
algW	algU	algR	algZ	fleQ	fur	pvdS	pvdF
algW	algU	algZ	fleQ	fur	fpvR	pvdS	pvdF
mucC	algU	algR	algZ	fleQ	fur	pvdS	pvdF
mucC	algU	algZ	fleQ	fur	fpvR	pvdS	pvdF
mucD	algU	algR	algZ	fleQ	fur	pvdS	pvdF
mucD	algU	algZ	fleQ	fur	fpvR	pvdS	pvdF
phoP	phoQ	algR	algZ	fleQ	fur	pvdS	pvdF
algW	algU	algR	algZ	fleQ	fur	pvdS	pvdE
algW	algU	algZ	fleQ	fur	fpvR	pvdS	pvdE
mucC	algU	algR	algZ	fleQ	fur	pvdS	pvdE
mucC	algU	algZ	fleQ	fur	fpvR	pvdS	pvdE
mucD	algU	algR	algZ	fleQ	fur	pvdS	pvdE
mucD	algU	algZ	fleQ	fur	fpvR	pvdS	pvdE
phoP	phoQ	algR	algZ	fleQ	fur	pvdS	pvdE
algW	algU	algR	algZ	fleQ	fur	pvdS	pvdD
algW	algU	algZ	fleQ	fur	fpvR	pvdS	pvdD
mucC	algU	algR	algZ	fleQ	fur	pvdS	pvdD
mucC	algU	algZ	fleQ	fur	fpvR	pvdS	pvdD
mucD	algU	algR	algZ	fleQ	fur	pvdS	pvdD
mucD	algU	algZ	fleQ	fur	fpvR	pvdS	pvdD
phoP	phoQ	algR	algZ	fleQ	fur	pvdS	pvdD
algW	algU	algR	algZ	fleQ	fur	pvdS	pvdC
algW	algU	algZ	fleQ	fur	fpvR	pvdS	pvdC
mucC	algU	algR	algZ	fleQ	fur	pvdS	pvdC
mucC	algU	algZ	fleQ	fur	fpvR	pvdS	pvdC
mucD	algU	algR	algZ	fleQ	fur	pvdS	pvdC
mucD	algU	algZ	fleQ	fur	fpvR	pvdS	pvdC
phoP	phoQ	algR	algZ	fleQ	fur	pvdS	pvdC
algW	algU	algR	algZ	fleQ	fur	pvdS	pvdA
algW	algU	algZ	fleQ	fur	fpvR	pvdS	pvdA
mucC	algU	algR	algZ	fleQ	fur	pvdS	pvdA
mucC	algU	algZ	fleQ	fur	fpvR	pvdS	pvdA
mucD	algU	algR	algZ	fleQ	fur	pvdS	pvdA
mucD	algU	algZ	fleQ	fur	fpvR	pvdS	pvdA
phoP	phoQ	algR	algZ	fleQ	fur	pvdS	pvdA
algW	algU	algR	algZ	fleQ	fur	pvdS	pvcD
algW	algU	algZ	fleQ	fur	fpvR	pvdS	pvcD
mucC	algU	algR	algZ	fleQ	fur	pvdS	pvcD
mucC	algU	algZ	fleQ	fur	fpvR	pvdS	pvcD
mucD	algU	algR	algZ	fleQ	fur	pvdS	pvcD
mucD	algU	algZ	fleQ	fur	fpvR	pvdS	pvcD
phoP	phoQ	algR	algZ	fleQ	fur	pvdS	pvcD
algQ	rpoD	fleQ	fur	fpvR	pvdS	ptxR	pvcD
algW	algU	algZ	fleQ	fur	pvdS	ptxR	pvcD
algW	algU	fleQ	fur	fpvR	pvdS	ptxR	pvcD
mucC	algU	algZ	fleQ	fur	pvdS	ptxR	pvcD
mucC	algU	fleQ	fur	fpvR	pvdS	ptxR	pvcD
mucD	algU	algZ	fleQ	fur	pvdS	ptxR	pvcD
mucD	algU	fleQ	fur	fpvR	pvdS	ptxR	pvcD
algW	algU	algR	algZ	fleQ	fur	pvdS	pvcC
algW	algU	algZ	fleQ	fur	fpvR	pvdS	pvcC
mucC	algU	algR	algZ	fleQ	fur	pvdS	pvcC
mucC	algU	algZ	fleQ	fur	fpvR	pvdS	pvcC
mucD	algU	algR	algZ	fleQ	fur	pvdS	pvcC
mucD	algU	algZ	fleQ	fur	fpvR	pvdS	pvcC
phoP	phoQ	algR	algZ	fleQ	fur	pvdS	pvcC
algQ	rpoD	fleQ	fur	fpvR	pvdS	ptxR	pvcC
algW	algU	algZ	fleQ	fur	pvdS	ptxR	pvcC
algW	algU	fleQ	fur	fpvR	pvdS	ptxR	pvcC
mucC	algU	algZ	fleQ	fur	pvdS	ptxR	pvcC
mucC	algU	fleQ	fur	fpvR	pvdS	ptxR	pvcC
mucD	algU	algZ	fleQ	fur	pvdS	ptxR	pvcC
mucD	algU	fleQ	fur	fpvR	pvdS	ptxR	pvcC
algW	algU	algR	algZ	fleQ	fur	pvdS	pvcB
algW	algU	algZ	fleQ	fur	fpvR	pvdS	pvcB
mucC	algU	algR	algZ	fleQ	fur	pvdS	pvcB
mucC	algU	algZ	fleQ	fur	fpvR	pvdS	pvcB
mucD	algU	algR	algZ	fleQ	fur	pvdS	pvcB
mucD	algU	algZ	fleQ	fur	fpvR	pvdS	pvcB
phoP	phoQ	algR	algZ	fleQ	fur	pvdS	pvcB
algQ	rpoD	fleQ	fur	fpvR	pvdS	ptxR	pvcB
algW	algU	algZ	fleQ	fur	pvdS	ptxR	pvcB
algW	algU	fleQ	fur	fpvR	pvdS	ptxR	pvcB
mucC	algU	algZ	fleQ	fur	pvdS	ptxR	pvcB
mucC	algU	fleQ	fur	fpvR	pvdS	ptxR	pvcB
mucD	algU	algZ	fleQ	fur	pvdS	ptxR	pvcB
mucD	algU	fleQ	fur	fpvR	pvdS	ptxR	pvcB
algW	algU	algR	algZ	fleQ	fur	pvdS	pvcA
algW	algU	algZ	fleQ	fur	fpvR	pvdS	pvcA
mucC	algU	algR	algZ	fleQ	fur	pvdS	pvcA
mucC	algU	algZ	fleQ	fur	fpvR	pvdS	pvcA
mucD	algU	algR	algZ	fleQ	fur	pvdS	pvcA
mucD	algU	algZ	fleQ	fur	fpvR	pvdS	pvcA
phoP	phoQ	algR	algZ	fleQ	fur	pvdS	pvcA
algQ	rpoD	fleQ	fur	fpvR	pvdS	ptxR	pvcA
algW	algU	algZ	fleQ	fur	pvdS	ptxR	pvcA
algW	algU	fleQ	fur	fpvR	pvdS	ptxR	pvcA
mucC	algU	algZ	fleQ	fur	pvdS	ptxR	pvcA
mucC	algU	fleQ	fur	fpvR	pvdS	ptxR	pvcA
mucD	algU	algZ	fleQ	fur	pvdS	ptxR	pvcA
mucD	algU	fleQ	fur	fpvR	pvdS	ptxR	pvcA
algW	algU	algR	algZ	fleQ	fur	pvdS	prpL
algW	algU	algZ	fleQ	fur	fpvR	pvdS	prpL
mucC	algU	algR	algZ	fleQ	fur	pvdS	prpL
mucC	algU	algZ	fleQ	fur	fpvR	pvdS	prpL
mucD	algU	algR	algZ	fleQ	fur	pvdS	prpL
mucD	algU	algZ	fleQ	fur	fpvR	pvdS	prpL
phoP	phoQ	algR	algZ	fleQ	fur	pvdS	prpL
algQ	rpoD	fleQ	fur	fpvR	pvdS	ptxR	pqsD
algW	algU	algZ	fleQ	fur	pvdS	ptxR	pqsD
algW	algU	fleQ	fur	fpvR	pvdS	ptxR	pqsD
mucC	algU	algZ	fleQ	fur	pvdS	ptxR	pqsD
mucC	algU	fleQ	fur	fpvR	pvdS	ptxR	pqsD
mucD	algU	algZ	fleQ	fur	pvdS	ptxR	pqsD
mucD	algU	fleQ	fur	fpvR	pvdS	ptxR	pqsD
algQ	rpoD	fleQ	fur	fpvR	pvdS	ptxR	pqsC
algW	algU	algZ	fleQ	fur	pvdS	ptxR	pqsC
algW	algU	fleQ	fur	fpvR	pvdS	ptxR	pqsC
mucC	algU	algZ	fleQ	fur	pvdS	ptxR	pqsC
mucC	algU	fleQ	fur	fpvR	pvdS	ptxR	pqsC
mucD	algU	algZ	fleQ	fur	pvdS	ptxR	pqsC
mucD	algU	fleQ	fur	fpvR	pvdS	ptxR	pqsC
algQ	rpoD	fleQ	fur	fpvR	pvdS	ptxR	pqsB
algW	algU	algZ	fleQ	fur	pvdS	ptxR	pqsB
algW	algU	fleQ	fur	fpvR	pvdS	ptxR	pqsB
mucC	algU	algZ	fleQ	fur	pvdS	ptxR	pqsB
mucC	algU	fleQ	fur	fpvR	pvdS	ptxR	pqsB
mucD	algU	algZ	fleQ	fur	pvdS	ptxR	pqsB
mucD	algU	fleQ	fur	fpvR	pvdS	ptxR	pqsB
algQ	rpoD	fleQ	fur	fpvR	pvdS	ptxR	pqsA
algW	algU	algZ	fleQ	fur	pvdS	ptxR	pqsA
algW	algU	fleQ	fur	fpvR	pvdS	ptxR	pqsA
mucC	algU	algZ	fleQ	fur	pvdS	ptxR	pqsA
mucC	algU	fleQ	fur	fpvR	pvdS	ptxR	pqsA
mucD	algU	algZ	fleQ	fur	pvdS	ptxR	pqsA
mucD	algU	fleQ	fur	fpvR	pvdS	ptxR	pqsA
algQ	rpoD	fleQ	fur	gbuR	glpR	agmR	pqqH
algW	algU	fleQ	fur	gbuR	glpR	agmR	pqqH
mucC	algU	fleQ	fur	gbuR	glpR	agmR	pqqH
mucD	algU	fleQ	fur	gbuR	glpR	agmR	pqqH
algQ	rpoD	fleQ	fur	gbuR	glpR	agmR	pqqE
algW	algU	fleQ	fur	gbuR	glpR	agmR	pqqE
mucC	algU	fleQ	fur	gbuR	glpR	agmR	pqqE
mucD	algU	fleQ	fur	gbuR	glpR	agmR	pqqE
algQ	rpoD	fleQ	fur	gbuR	glpR	agmR	pqqD
algW	algU	fleQ	fur	gbuR	glpR	agmR	pqqD
mucC	algU	fleQ	fur	gbuR	glpR	agmR	pqqD
mucD	algU	fleQ	fur	gbuR	glpR	agmR	pqqD
algQ	rpoD	fleQ	fur	gbuR	glpR	agmR	pqqC
algW	algU	fleQ	fur	gbuR	glpR	agmR	pqqC
mucC	algU	fleQ	fur	gbuR	glpR	agmR	pqqC
mucD	algU	fleQ	fur	gbuR	glpR	agmR	pqqC
algQ	rpoD	fleQ	fur	gbuR	glpR	agmR	pqqB
algW	algU	fleQ	fur	gbuR	glpR	agmR	pqqB
mucC	algU	fleQ	fur	gbuR	glpR	agmR	pqqB
mucD	algU	fleQ	fur	gbuR	glpR	agmR	pqqB
algQ	rpoD	fleQ	fur	gbuR	glpR	agmR	pqqA
algW	algU	fleQ	fur	gbuR	glpR	agmR	pqqA
mucC	algU	fleQ	fur	gbuR	glpR	agmR	pqqA
mucD	algU	fleQ	fur	gbuR	glpR	agmR	pqqA
algW	algU	algR	algZ	fleQ	fur	pfeR	pfeA
mucC	algU	algR	algZ	fleQ	fur	pfeR	pfeA
mucD	algU	algR	algZ	fleQ	fur	pfeR	pfeA
phoP	phoQ	algR	algZ	fleQ	fur	pfeR	pfeA
algW	algU	algR	algZ	fleQ	fur	pchR	pchF
mucC	algU	algR	algZ	fleQ	fur	pchR	pchF
mucD	algU	algR	algZ	fleQ	fur	pchR	pchF
phoP	phoQ	algR	algZ	fleQ	fur	pchR	pchF
algW	algU	algR	algZ	fleQ	fur	pchR	pchE
mucC	algU	algR	algZ	fleQ	fur	pchR	pchE
mucD	algU	algR	algZ	fleQ	fur	pchR	pchE
phoP	phoQ	algR	algZ	fleQ	fur	pchR	pchE
algW	algU	algR	algZ	fleQ	fur	pchR	pchD
mucC	algU	algR	algZ	fleQ	fur	pchR	pchD
mucD	algU	algR	algZ	fleQ	fur	pchR	pchD
phoP	phoQ	algR	algZ	fleQ	fur	pchR	pchD
algW	algU	algR	algZ	fleQ	fur	pchR	pchC
mucC	algU	algR	algZ	fleQ	fur	pchR	pchC
mucD	algU	algR	algZ	fleQ	fur	pchR	pchC
phoP	phoQ	algR	algZ	fleQ	fur	pchR	pchC
algW	algU	algR	algZ	fleQ	fur	pchR	pchB
mucC	algU	algR	algZ	fleQ	fur	pchR	pchB
mucD	algU	algR	algZ	fleQ	fur	pchR	pchB
phoP	phoQ	algR	algZ	fleQ	fur	pchR	pchB
algW	algU	algR	algZ	fleQ	fur	pchR	pchA
mucC	algU	algR	algZ	fleQ	fur	pchR	pchA
mucD	algU	algR	algZ	fleQ	fur	pchR	pchA
phoP	phoQ	algR	algZ	fleQ	fur	pchR	pchA
algW	algU	algR	algZ	fleQ	fur	pvdS	PA5190
algW	algU	algZ	fleQ	fur	fpvR	pvdS	PA5190
mucC	algU	algR	algZ	fleQ	fur	pvdS	PA5190
mucC	algU	algZ	fleQ	fur	fpvR	pvdS	PA5190
mucD	algU	algR	algZ	fleQ	fur	pvdS	PA5190
mucD	algU	algZ	fleQ	fur	fpvR	pvdS	PA5190
phoP	phoQ	algR	algZ	fleQ	fur	pvdS	PA5190
algW	algU	algR	algZ	fleQ	fur	pvdS	PA5150
algW	algU	algZ	fleQ	fur	fpvR	pvdS	PA5150
mucC	algU	algR	algZ	fleQ	fur	pvdS	PA5150
mucC	algU	algZ	fleQ	fur	fpvR	pvdS	PA5150
mucD	algU	algR	algZ	fleQ	fur	pvdS	PA5150
mucD	algU	algZ	fleQ	fur	fpvR	pvdS	PA5150
phoP	phoQ	algR	algZ	fleQ	fur	pvdS	PA5150
algW	algU	algR	algZ	fleQ	fur	pvdS	PA5130
algW	algU	algZ	fleQ	fur	fpvR	pvdS	PA5130
mucC	algU	algR	algZ	fleQ	fur	pvdS	PA5130
mucC	algU	algZ	fleQ	fur	fpvR	pvdS	PA5130
mucD	algU	algR	algZ	fleQ	fur	pvdS	PA5130
mucD	algU	algZ	fleQ	fur	fpvR	pvdS	PA5130
phoP	phoQ	algR	algZ	fleQ	fur	pvdS	PA5130
algW	algU	algR	algZ	fleQ	fur	pvdS	PA4833
algW	algU	algZ	fleQ	fur	fpvR	pvdS	PA4833
mucC	algU	algR	algZ	fleQ	fur	pvdS	PA4833
mucC	algU	algZ	fleQ	fur	fpvR	pvdS	PA4833
mucD	algU	algR	algZ	fleQ	fur	pvdS	PA4833
mucD	algU	algZ	fleQ	fur	fpvR	pvdS	PA4833
phoP	phoQ	algR	algZ	fleQ	fur	pvdS	PA4833
algW	algU	algR	algZ	fleQ	fur	pvdS	PA4390
algW	algU	algZ	fleQ	fur	fpvR	pvdS	PA4390
mucC	algU	algR	algZ	fleQ	fur	pvdS	PA4390
mucC	algU	algZ	fleQ	fur	fpvR	pvdS	PA4390
mucD	algU	algR	algZ	fleQ	fur	pvdS	PA4390
mucD	algU	algZ	fleQ	fur	fpvR	pvdS	PA4390
phoP	phoQ	algR	algZ	fleQ	fur	pvdS	PA4390
algW	algU	algR	algZ	fleQ	fur	pvdS	PA3794
algW	algU	algZ	fleQ	fur	fpvR	pvdS	PA3794
mucC	algU	algR	algZ	fleQ	fur	pvdS	PA3794
mucC	algU	algZ	fleQ	fur	fpvR	pvdS	PA3794
mucD	algU	algR	algZ	fleQ	fur	pvdS	PA3794
mucD	algU	algZ	fleQ	fur	fpvR	pvdS	PA3794
phoP	phoQ	algR	algZ	fleQ	fur	pvdS	PA3794
algW	algU	algR	algZ	fleQ	fur	pvdS	PA2531
algW	algU	algZ	fleQ	fur	fpvR	pvdS	PA2531
mucC	algU	algR	algZ	fleQ	fur	pvdS	PA2531
mucC	algU	algZ	fleQ	fur	fpvR	pvdS	PA2531
mucD	algU	algR	algZ	fleQ	fur	pvdS	PA2531
mucD	algU	algZ	fleQ	fur	fpvR	pvdS	PA2531
phoP	phoQ	algR	algZ	fleQ	fur	pvdS	PA2531
algW	algU	algR	algZ	fleQ	fur	pvdS	PA2452
algW	algU	algZ	fleQ	fur	fpvR	pvdS	PA2452
mucC	algU	algR	algZ	fleQ	fur	pvdS	PA2452
mucC	algU	algZ	fleQ	fur	fpvR	pvdS	PA2452
mucD	algU	algR	algZ	fleQ	fur	pvdS	PA2452
mucD	algU	algZ	fleQ	fur	fpvR	pvdS	PA2452
phoP	phoQ	algR	algZ	fleQ	fur	pvdS	PA2452
algW	algU	algR	algZ	fleQ	fur	pvdS	PA2451
algW	algU	algZ	fleQ	fur	fpvR	pvdS	PA2451
mucC	algU	algR	algZ	fleQ	fur	pvdS	PA2451
mucC	algU	algZ	fleQ	fur	fpvR	pvdS	PA2451
mucD	algU	algR	algZ	fleQ	fur	pvdS	PA2451
mucD	algU	algZ	fleQ	fur	fpvR	pvdS	PA2451
phoP	phoQ	algR	algZ	fleQ	fur	pvdS	PA2451
algW	algU	algR	algZ	fleQ	fur	pvdS	PA2427
algW	algU	algZ	fleQ	fur	fpvR	pvdS	PA2427
mucC	algU	algR	algZ	fleQ	fur	pvdS	PA2427
mucC	algU	algZ	fleQ	fur	fpvR	pvdS	PA2427
mucD	algU	algR	algZ	fleQ	fur	pvdS	PA2427
mucD	algU	algZ	fleQ	fur	fpvR	pvdS	PA2427
phoP	phoQ	algR	algZ	fleQ	fur	pvdS	PA2427
algW	algU	algR	algZ	fleQ	fur	pvdS	PA2412
algW	algU	algZ	fleQ	fur	fpvR	pvdS	PA2412
mucC	algU	algR	algZ	fleQ	fur	pvdS	PA2412
mucC	algU	algZ	fleQ	fur	fpvR	pvdS	PA2412
mucD	algU	algR	algZ	fleQ	fur	pvdS	PA2412
mucD	algU	algZ	fleQ	fur	fpvR	pvdS	PA2412
phoP	phoQ	algR	algZ	fleQ	fur	pvdS	PA2412
algW	algU	algR	algZ	fleQ	fur	pvdS	PA2411
algW	algU	algZ	fleQ	fur	fpvR	pvdS	PA2411
mucC	algU	algR	algZ	fleQ	fur	pvdS	PA2411
mucC	algU	algZ	fleQ	fur	fpvR	pvdS	PA2411
mucD	algU	algR	algZ	fleQ	fur	pvdS	PA2411
mucD	algU	algZ	fleQ	fur	fpvR	pvdS	PA2411
phoP	phoQ	algR	algZ	fleQ	fur	pvdS	PA2411
algW	algU	algR	algZ	fleQ	fur	pvdS	PA2402
algW	algU	algZ	fleQ	fur	fpvR	pvdS	PA2402
mucC	algU	algR	algZ	fleQ	fur	pvdS	PA2402
mucC	algU	algZ	fleQ	fur	fpvR	pvdS	PA2402
mucD	algU	algR	algZ	fleQ	fur	pvdS	PA2402
mucD	algU	algZ	fleQ	fur	fpvR	pvdS	PA2402
phoP	phoQ	algR	algZ	fleQ	fur	pvdS	PA2402
algW	algU	algR	algZ	fleQ	fur	pvdS	PA2393
algW	algU	algZ	fleQ	fur	fpvR	pvdS	PA2393
mucC	algU	algR	algZ	fleQ	fur	pvdS	PA2393
mucC	algU	algZ	fleQ	fur	fpvR	pvdS	PA2393
mucD	algU	algR	algZ	fleQ	fur	pvdS	PA2393
mucD	algU	algZ	fleQ	fur	fpvR	pvdS	PA2393
phoP	phoQ	algR	algZ	fleQ	fur	pvdS	PA2393
algW	algU	algR	algZ	fleQ	fur	pvdS	PA2389
algW	algU	algZ	fleQ	fur	fpvR	pvdS	PA2389
mucC	algU	algR	algZ	fleQ	fur	pvdS	PA2389
mucC	algU	algZ	fleQ	fur	fpvR	pvdS	PA2389
mucD	algU	algR	algZ	fleQ	fur	pvdS	PA2389
mucD	algU	algZ	fleQ	fur	fpvR	pvdS	PA2389
phoP	phoQ	algR	algZ	fleQ	fur	pvdS	PA2389
algW	algU	algR	algZ	fleQ	fur	pvdS	PA1134
algW	algU	algZ	fleQ	fur	fpvR	pvdS	PA1134
mucC	algU	algR	algZ	fleQ	fur	pvdS	PA1134
mucC	algU	algZ	fleQ	fur	fpvR	pvdS	PA1134
mucD	algU	algR	algZ	fleQ	fur	pvdS	PA1134
mucD	algU	algZ	fleQ	fur	fpvR	pvdS	PA1134
phoP	phoQ	algR	algZ	fleQ	fur	pvdS	PA1134
algW	algU	algR	algZ	fleQ	fur	pvdS	PA0818
algW	algU	algZ	fleQ	fur	fpvR	pvdS	PA0818
mucC	algU	algR	algZ	fleQ	fur	pvdS	PA0818
mucC	algU	algZ	fleQ	fur	fpvR	pvdS	PA0818
mucD	algU	algR	algZ	fleQ	fur	pvdS	PA0818
mucD	algU	algZ	fleQ	fur	fpvR	pvdS	PA0818
phoP	phoQ	algR	algZ	fleQ	fur	pvdS	PA0818
algW	algU	algR	algZ	fleQ	fur	pvdS	PA0346
algW	algU	algZ	fleQ	fur	fpvR	pvdS	PA0346
mucC	algU	algR	algZ	fleQ	fur	pvdS	PA0346
mucC	algU	algZ	fleQ	fur	fpvR	pvdS	PA0346
mucD	algU	algR	algZ	fleQ	fur	pvdS	PA0346
mucD	algU	algZ	fleQ	fur	fpvR	pvdS	PA0346
phoP	phoQ	algR	algZ	fleQ	fur	pvdS	PA0346
algQ	rpoD	fleQ	fur	fpvR	pvdS	toxR	orf2
algW	algU	algZ	fleQ	fur	pvdS	toxR	orf2
algW	algU	fleQ	fur	fpvR	pvdS	toxR	orf2
mucC	algU	algZ	fleQ	fur	pvdS	toxR	orf2
mucC	algU	fleQ	fur	fpvR	pvdS	toxR	orf2
mucD	algU	algZ	fleQ	fur	pvdS	toxR	orf2
mucD	algU	fleQ	fur	fpvR	pvdS	toxR	orf2
algQ	rpoD	fleQ	fur	fpvR	pvdS	toxR	orf1
algW	algU	algZ	fleQ	fur	pvdS	toxR	orf1
algW	algU	fleQ	fur	fpvR	pvdS	toxR	orf1
mucC	algU	algZ	fleQ	fur	pvdS	toxR	orf1
mucC	algU	fleQ	fur	fpvR	pvdS	toxR	orf1
mucD	algU	algZ	fleQ	fur	pvdS	toxR	orf1
mucD	algU	fleQ	fur	fpvR	pvdS	toxR	orf1
algQ	rpoD	fleQ	fur	fpvR	pvdS	toxR	oprL
algW	algU	algZ	fleQ	fur	pvdS	toxR	oprL
algW	algU	fleQ	fur	fpvR	pvdS	toxR	oprL
mucC	algU	algZ	fleQ	fur	pvdS	toxR	oprL
mucC	algU	fleQ	fur	fpvR	pvdS	toxR	oprL
mucD	algU	algZ	fleQ	fur	pvdS	toxR	oprL
mucD	algU	fleQ	fur	fpvR	pvdS	toxR	oprL
algW	algU	algR	algZ	fleQ	fur	pvdS	ompQ
algW	algU	algZ	fleQ	fur	fpvR	pvdS	ompQ
mucC	algU	algR	algZ	fleQ	fur	pvdS	ompQ
mucC	algU	algZ	fleQ	fur	fpvR	pvdS	ompQ
mucD	algU	algR	algZ	fleQ	fur	pvdS	ompQ
mucD	algU	algZ	fleQ	fur	fpvR	pvdS	ompQ
phoP	phoQ	algR	algZ	fleQ	fur	pvdS	ompQ
algW	algU	algR	algZ	fleQ	fur	pvdS	macB
algW	algU	algZ	fleQ	fur	fpvR	pvdS	macB
mucC	algU	algR	algZ	fleQ	fur	pvdS	macB
mucC	algU	algZ	fleQ	fur	fpvR	pvdS	macB
mucD	algU	algR	algZ	fleQ	fur	pvdS	macB
mucD	algU	algZ	fleQ	fur	fpvR	pvdS	macB
phoP	phoQ	algR	algZ	fleQ	fur	pvdS	macB
algQ	rpoD	fleQ	fur	pvdS	ptxR	ptxS	kguT
algW	algU	fleQ	fur	pvdS	ptxR	ptxS	kguT
mucC	algU	fleQ	fur	pvdS	ptxR	ptxS	kguT
mucD	algU	fleQ	fur	pvdS	ptxR	ptxS	kguT
vfr	fleQ	fur	fpvR	pvdS	ptxR	ptxS	kguT
algQ	rpoD	fleQ	fur	pvdS	ptxR	ptxS	kguK
algW	algU	fleQ	fur	pvdS	ptxR	ptxS	kguK
mucC	algU	fleQ	fur	pvdS	ptxR	ptxS	kguK
mucD	algU	fleQ	fur	pvdS	ptxR	ptxS	kguK
vfr	fleQ	fur	fpvR	pvdS	ptxR	ptxS	kguK
algQ	rpoD	fleQ	fur	pvdS	ptxR	ptxS	kguE
algW	algU	fleQ	fur	pvdS	ptxR	ptxS	kguE
mucC	algU	fleQ	fur	pvdS	ptxR	ptxS	kguE
mucD	algU	fleQ	fur	pvdS	ptxR	ptxS	kguE
vfr	fleQ	fur	fpvR	pvdS	ptxR	ptxS	kguE
algQ	rpoD	fleQ	fur	pvdS	ptxR	ptxS	kguD
algW	algU	fleQ	fur	pvdS	ptxR	ptxS	kguD
mucC	algU	fleQ	fur	pvdS	ptxR	ptxS	kguD
mucD	algU	fleQ	fur	pvdS	ptxR	ptxS	kguD
vfr	fleQ	fur	fpvR	pvdS	ptxR	ptxS	kguD
algW	algU	algR	algZ	fleQ	fur	pvdS	imm2
algW	algU	algZ	fleQ	fur	fpvR	pvdS	imm2
mucC	algU	algR	algZ	fleQ	fur	pvdS	imm2
mucC	algU	algZ	fleQ	fur	fpvR	pvdS	imm2
mucD	algU	algR	algZ	fleQ	fur	pvdS	imm2
mucD	algU	algZ	fleQ	fur	fpvR	pvdS	imm2
phoP	phoQ	algR	algZ	fleQ	fur	pvdS	imm2
algW	algU	algZ	fleQ	fur	gbuR	glpR	himA
mucC	algU	algZ	fleQ	fur	gbuR	glpR	himA
mucD	algU	algZ	fleQ	fur	gbuR	glpR	himA
algW	algU	algR	algZ	fleQ	fur	pvdS	grx
algW	algU	algZ	fleQ	fur	fpvR	pvdS	grx
mucC	algU	algR	algZ	fleQ	fur	pvdS	grx
mucC	algU	algZ	fleQ	fur	fpvR	pvdS	grx
mucD	algU	algR	algZ	fleQ	fur	pvdS	grx
mucD	algU	algZ	fleQ	fur	fpvR	pvdS	grx
phoP	phoQ	algR	algZ	fleQ	fur	pvdS	grx
algW	algU	algZ	fleQ	fur	gbuR	glpR	glpT
mucC	algU	algZ	fleQ	fur	gbuR	glpR	glpT
mucD	algU	algZ	fleQ	fur	gbuR	glpR	glpT
algW	algU	algZ	fleQ	fur	gbuR	glpR	glpK1
mucC	algU	algZ	fleQ	fur	gbuR	glpR	glpK1
mucD	algU	algZ	fleQ	fur	gbuR	glpR	glpK1
algW	algU	algZ	fleQ	fur	gbuR	glpR	glpF
mucC	algU	algZ	fleQ	fur	gbuR	glpR	glpF
mucD	algU	algZ	fleQ	fur	gbuR	glpR	glpF
algW	algU	algZ	fleQ	fur	gbuR	glpR	glpD
mucC	algU	algZ	fleQ	fur	gbuR	glpR	glpD
mucD	algU	algZ	fleQ	fur	gbuR	glpR	glpD
algW	algU	algR	algZ	fleQ	fur	gbuR	gbuA
mucC	algU	algR	algZ	fleQ	fur	gbuR	gbuA
mucD	algU	algR	algZ	fleQ	fur	gbuR	gbuA
phoP	phoQ	algR	algZ	fleQ	fur	gbuR	gbuA
algW	algU	algR	algZ	fleQ	fur	pvdS	fpvA
algW	algU	algZ	fleQ	fur	fpvR	pvdS	fpvA
mucC	algU	algR	algZ	fleQ	fur	pvdS	fpvA
mucC	algU	algZ	fleQ	fur	fpvR	pvdS	fpvA
mucD	algU	algR	algZ	fleQ	fur	pvdS	fpvA
mucD	algU	algZ	fleQ	fur	fpvR	pvdS	fpvA
phoP	phoQ	algR	algZ	fleQ	fur	pvdS	fpvA
algW	algU	algZ	fleQ	fur	fpvR	fpvI	fpvA
mucC	algU	algZ	fleQ	fur	fpvR	fpvI	fpvA
mucD	algU	algZ	fleQ	fur	fpvR	fpvI	fpvA
algW	algU	algR	algZ	fleQ	fur	pchR	fptA
mucC	algU	algR	algZ	fleQ	fur	pchR	fptA
mucD	algU	algR	algZ	fleQ	fur	pchR	fptA
phoP	phoQ	algR	algZ	fleQ	fur	pchR	fptA
algQ	rpoD	fleQ	fur	gbuR	glpR	agmR	exaE
algW	algU	fleQ	fur	gbuR	glpR	agmR	exaE
mucC	algU	fleQ	fur	gbuR	glpR	agmR	exaE
mucD	algU	fleQ	fur	gbuR	glpR	agmR	exaE
algQ	rpoD	fleQ	fur	gbuR	glpR	agmR	exaD
algW	algU	fleQ	fur	gbuR	glpR	agmR	exaD
mucC	algU	fleQ	fur	gbuR	glpR	agmR	exaD
mucD	algU	fleQ	fur	gbuR	glpR	agmR	exaD
algQ	rpoD	fleQ	fur	gbuR	glpR	agmR	exaC
algW	algU	fleQ	fur	gbuR	glpR	agmR	exaC
mucC	algU	fleQ	fur	gbuR	glpR	agmR	exaC
mucD	algU	fleQ	fur	gbuR	glpR	agmR	exaC
algQ	rpoD	fleQ	fur	gbuR	glpR	agmR	exaB
algW	algU	fleQ	fur	gbuR	glpR	agmR	exaB
mucC	algU	fleQ	fur	gbuR	glpR	agmR	exaB
mucD	algU	fleQ	fur	gbuR	glpR	agmR	exaB
algQ	rpoD	fleQ	fur	gbuR	glpR	agmR	exaA
algW	algU	fleQ	fur	gbuR	glpR	agmR	exaA
mucC	algU	fleQ	fur	gbuR	glpR	agmR	exaA
mucD	algU	fleQ	fur	gbuR	glpR	agmR	exaA
algW	algU	algR	algZ	fleQ	fur	pvdS	eta
algW	algU	algZ	fleQ	fur	fpvR	pvdS	eta
mucC	algU	algR	algZ	fleQ	fur	pvdS	eta
mucC	algU	algZ	fleQ	fur	fpvR	pvdS	eta
mucD	algU	algR	algZ	fleQ	fur	pvdS	eta
mucD	algU	algZ	fleQ	fur	fpvR	pvdS	eta
phoP	phoQ	algR	algZ	fleQ	fur	pvdS	eta
algW	algU	algR	algZ	fleQ	fur	pvdS	cat
algW	algU	algZ	fleQ	fur	fpvR	pvdS	cat
mucC	algU	algR	algZ	fleQ	fur	pvdS	cat
mucC	algU	algZ	fleQ	fur	fpvR	pvdS	cat
mucD	algU	algR	algZ	fleQ	fur	pvdS	cat
mucD	algU	algZ	fleQ	fur	fpvR	pvdS	cat
phoP	phoQ	algR	algZ	fleQ	fur	pvdS	cat
algQ	rpoD	fleQ	fur	fpvR	pvdS	toxA
algQ	rpoD	fleQ	fur	pvdS	ptxR	toxA
algQ	rpoD	fleQ	fur	pvdS	toxR	toxA
algW	algU	algR	algZ	fleQ	fur	toxA
algW	algU	algZ	fleQ	fur	pvdS	toxA
algW	algU	fleQ	fur	fpvR	pvdS	toxA
algW	algU	fleQ	fur	pvdS	ptxR	toxA
algW	algU	fleQ	fur	pvdS	toxR	toxA
mucC	algU	algR	algZ	fleQ	fur	toxA
mucC	algU	algZ	fleQ	fur	pvdS	toxA
mucC	algU	fleQ	fur	fpvR	pvdS	toxA
mucC	algU	fleQ	fur	pvdS	ptxR	toxA
mucC	algU	fleQ	fur	pvdS	toxR	toxA
mucD	algU	algR	algZ	fleQ	fur	toxA
mucD	algU	algZ	fleQ	fur	pvdS	toxA
mucD	algU	fleQ	fur	fpvR	pvdS	toxA
mucD	algU	fleQ	fur	pvdS	ptxR	toxA
mucD	algU	fleQ	fur	pvdS	toxR	toxA
phoP	phoQ	algR	algZ	fleQ	fur	toxA
vfr	fleQ	fur	fpvR	pvdS	ptxR	toxA
vfr	fleQ	fur	fpvR	pvdS	toxR	toxA
algQ	rpoD	fleQ	fur	pvdS	toxR	tolR
algW	algU	algR	algZ	fleQ	fur	tolR
algW	algU	fleQ	fur	pvdS	toxR	tolR
mucC	algU	algR	algZ	fleQ	fur	tolR
mucC	algU	fleQ	fur	pvdS	toxR	tolR
mucD	algU	algR	algZ	fleQ	fur	tolR
mucD	algU	fleQ	fur	pvdS	toxR	tolR
phoP	phoQ	algR	algZ	fleQ	fur	tolR
vfr	fleQ	fur	fpvR	pvdS	toxR	tolR
algQ	rpoD	fleQ	fur	pvdS	toxR	tolQ
algW	algU	algR	algZ	fleQ	fur	tolQ
algW	algU	fleQ	fur	pvdS	toxR	tolQ
mucC	algU	algR	algZ	fleQ	fur	tolQ
mucC	algU	fleQ	fur	pvdS	toxR	tolQ
mucD	algU	algR	algZ	fleQ	fur	tolQ
mucD	algU	fleQ	fur	pvdS	toxR	tolQ
phoP	phoQ	algR	algZ	fleQ	fur	tolQ
vfr	fleQ	fur	fpvR	pvdS	toxR	tolQ
algQ	rpoD	fleQ	fur	pvdS	toxR	tolB
algW	algU	algR	algZ	fleQ	fur	tolB
algW	algU	fleQ	fur	pvdS	toxR	tolB
mucC	algU	algR	algZ	fleQ	fur	tolB
mucC	algU	fleQ	fur	pvdS	toxR	tolB
mucD	algU	algR	algZ	fleQ	fur	tolB
mucD	algU	fleQ	fur	pvdS	toxR	tolB
phoP	phoQ	algR	algZ	fleQ	fur	tolB
vfr	fleQ	fur	fpvR	pvdS	toxR	tolB
algQ	rpoD	fleQ	fur	pvdS	toxR	tolA
algW	algU	algR	algZ	fleQ	fur	tolA
algW	algU	fleQ	fur	pvdS	toxR	tolA
mucC	algU	algR	algZ	fleQ	fur	tolA
mucC	algU	fleQ	fur	pvdS	toxR	tolA
mucD	algU	algR	algZ	fleQ	fur	tolA
mucD	algU	fleQ	fur	pvdS	toxR	tolA
phoP	phoQ	algR	algZ	fleQ	fur	tolA
vfr	fleQ	fur	fpvR	pvdS	toxR	tolA
algW	algU	algR	algZ	fleQ	fur	sodA
mucC	algU	algR	algZ	fleQ	fur	sodA
mucD	algU	algR	algZ	fleQ	fur	sodA
phoP	phoQ	algR	algZ	fleQ	fur	sodA
algW	algU	algR	algZ	fleQ	fur	rplL
mucC	algU	algR	algZ	fleQ	fur	rplL
mucD	algU	algR	algZ	fleQ	fur	rplL
phoP	phoQ	algR	algZ	fleQ	fur	rplL
algW	algU	algR	algZ	fleQ	fur	rplJ
mucC	algU	algR	algZ	fleQ	fur	rplJ
mucD	algU	algR	algZ	fleQ	fur	rplJ
phoP	phoQ	algR	algZ	fleQ	fur	rplJ
algW	algU	algR	algZ	fleQ	fur	rplA
mucC	algU	algR	algZ	fleQ	fur	rplA
mucD	algU	algR	algZ	fleQ	fur	rplA
phoP	phoQ	algR	algZ	fleQ	fur	rplA
algQ	rpoD	fleQ	fur	pvdS	ptxR	rhlI
algW	algU	fleQ	fur	pvdS	ptxR	rhlI
mucC	algU	fleQ	fur	pvdS	ptxR	rhlI
mucD	algU	fleQ	fur	pvdS	ptxR	rhlI
vfr	fleQ	fur	fpvR	pvdS	ptxR	rhlI
algQ	rpoD	fleQ	fur	fpvR	pvdS	regB
algW	algU	algZ	fleQ	fur	pvdS	regB
algW	algU	fleQ	fur	fpvR	pvdS	regB
mucC	algU	algZ	fleQ	fur	pvdS	regB
mucC	algU	fleQ	fur	fpvR	pvdS	regB
mucD	algU	algZ	fleQ	fur	pvdS	regB
mucD	algU	fleQ	fur	fpvR	pvdS	regB
algQ	rpoD	fleQ	fur	fpvR	pvdS	regA
algW	algU	algR	algZ	fleQ	fur	regA
algW	algU	algZ	fleQ	fur	pvdS	regA
algW	algU	fleQ	fur	fpvR	pvdS	regA
mucC	algU	algR	algZ	fleQ	fur	regA
mucC	algU	algZ	fleQ	fur	pvdS	regA
mucC	algU	fleQ	fur	fpvR	pvdS	regA
mucD	algU	algR	algZ	fleQ	fur	regA
mucD	algU	algZ	fleQ	fur	pvdS	regA
mucD	algU	fleQ	fur	fpvR	pvdS	regA
phoP	phoQ	algR	algZ	fleQ	fur	regA
algQ	rpoD	fleQ	fur	fpvR	pvdS	pys2
algW	algU	algZ	fleQ	fur	pvdS	pys2
algW	algU	fleQ	fur	fpvR	pvdS	pys2
mucC	algU	algZ	fleQ	fur	pvdS	pys2
mucC	algU	fleQ	fur	fpvR	pvdS	pys2
mucD	algU	algZ	fleQ	fur	pvdS	pys2
mucD	algU	fleQ	fur	fpvR	pvdS	pys2
algQ	rpoD	fleQ	fur	pvdS	ptxR	pve
algW	algU	fleQ	fur	pvdS	ptxR	pve
mucC	algU	fleQ	fur	pvdS	ptxR	pve
mucD	algU	fleQ	fur	pvdS	ptxR	pve
vfr	fleQ	fur	fpvR	pvdS	ptxR	pve
algW	algU	algR	algZ	fleQ	fur	pvdQ
mucC	algU	algR	algZ	fleQ	fur	pvdQ
mucD	algU	algR	algZ	fleQ	fur	pvdQ
phoP	phoQ	algR	algZ	fleQ	fur	pvdQ
algQ	rpoD	fleQ	fur	fpvR	pvdS	pvdN
algW	algU	algZ	fleQ	fur	pvdS	pvdN
algW	algU	fleQ	fur	fpvR	pvdS	pvdN
mucC	algU	algZ	fleQ	fur	pvdS	pvdN
mucC	algU	fleQ	fur	fpvR	pvdS	pvdN
mucD	algU	algZ	fleQ	fur	pvdS	pvdN
mucD	algU	fleQ	fur	fpvR	pvdS	pvdN
algQ	rpoD	fleQ	fur	fpvR	pvdS	pvdL
algW	algU	algZ	fleQ	fur	pvdS	pvdL
algW	algU	fleQ	fur	fpvR	pvdS	pvdL
mucC	algU	algZ	fleQ	fur	pvdS	pvdL
mucC	algU	fleQ	fur	fpvR	pvdS	pvdL
mucD	algU	algZ	fleQ	fur	pvdS	pvdL
mucD	algU	fleQ	fur	fpvR	pvdS	pvdL
algQ	rpoD	fleQ	fur	fpvR	pvdS	pvdJ
algW	algU	algZ	fleQ	fur	pvdS	pvdJ
algW	algU	fleQ	fur	fpvR	pvdS	pvdJ
mucC	algU	algZ	fleQ	fur	pvdS	pvdJ
mucC	algU	fleQ	fur	fpvR	pvdS	pvdJ
mucD	algU	algZ	fleQ	fur	pvdS	pvdJ
mucD	algU	fleQ	fur	fpvR	pvdS	pvdJ
algQ	rpoD	fleQ	fur	fpvR	pvdS	pvdH
algW	algU	algZ	fleQ	fur	pvdS	pvdH
algW	algU	fleQ	fur	fpvR	pvdS	pvdH
mucC	algU	algZ	fleQ	fur	pvdS	pvdH
mucC	algU	fleQ	fur	fpvR	pvdS	pvdH
mucD	algU	algZ	fleQ	fur	pvdS	pvdH
mucD	algU	fleQ	fur	fpvR	pvdS	pvdH
algQ	rpoD	fleQ	fur	fpvR	pvdS	pvdG
algW	algU	algZ	fleQ	fur	pvdS	pvdG
algW	algU	fleQ	fur	fpvR	pvdS	pvdG
mucC	algU	algZ	fleQ	fur	pvdS	pvdG
mucC	algU	fleQ	fur	fpvR	pvdS	pvdG
mucD	algU	algZ	fleQ	fur	pvdS	pvdG
mucD	algU	fleQ	fur	fpvR	pvdS	pvdG
algQ	rpoD	fleQ	fur	fpvR	pvdS	pvdF
algW	algU	algZ	fleQ	fur	pvdS	pvdF
algW	algU	fleQ	fur	fpvR	pvdS	pvdF
mucC	algU	algZ	fleQ	fur	pvdS	pvdF
mucC	algU	fleQ	fur	fpvR	pvdS	pvdF
mucD	algU	algZ	fleQ	fur	pvdS	pvdF
mucD	algU	fleQ	fur	fpvR	pvdS	pvdF
algQ	rpoD	fleQ	fur	fpvR	pvdS	pvdE
algW	algU	algZ	fleQ	fur	pvdS	pvdE
algW	algU	fleQ	fur	fpvR	pvdS	pvdE
mucC	algU	algZ	fleQ	fur	pvdS	pvdE
mucC	algU	fleQ	fur	fpvR	pvdS	pvdE
mucD	algU	algZ	fleQ	fur	pvdS	pvdE
mucD	algU	fleQ	fur	fpvR	pvdS	pvdE
algQ	rpoD	fleQ	fur	fpvR	pvdS	pvdD
algW	algU	algZ	fleQ	fur	pvdS	pvdD
algW	algU	fleQ	fur	fpvR	pvdS	pvdD
mucC	algU	algZ	fleQ	fur	pvdS	pvdD
mucC	algU	fleQ	fur	fpvR	pvdS	pvdD
mucD	algU	algZ	fleQ	fur	pvdS	pvdD
mucD	algU	fleQ	fur	fpvR	pvdS	pvdD
algQ	rpoD	fleQ	fur	fpvR	pvdS	pvdC
algW	algU	algZ	fleQ	fur	pvdS	pvdC
algW	algU	fleQ	fur	fpvR	pvdS	pvdC
mucC	algU	algZ	fleQ	fur	pvdS	pvdC
mucC	algU	fleQ	fur	fpvR	pvdS	pvdC
mucD	algU	algZ	fleQ	fur	pvdS	pvdC
mucD	algU	fleQ	fur	fpvR	pvdS	pvdC
algQ	rpoD	fleQ	fur	fpvR	pvdS	pvdA
algW	algU	algZ	fleQ	fur	pvdS	pvdA
algW	algU	fleQ	fur	fpvR	pvdS	pvdA
mucC	algU	algZ	fleQ	fur	pvdS	pvdA
mucC	algU	fleQ	fur	fpvR	pvdS	pvdA
mucD	algU	algZ	fleQ	fur	pvdS	pvdA
mucD	algU	fleQ	fur	fpvR	pvdS	pvdA
algQ	rpoD	fleQ	fur	fpvR	pvdS	pvcD
algQ	rpoD	fleQ	fur	pvdS	ptxR	pvcD
algW	algU	algZ	fleQ	fur	pvdS	pvcD
algW	algU	fleQ	fur	fpvR	pvdS	pvcD
algW	algU	fleQ	fur	pvdS	ptxR	pvcD
mucC	algU	algZ	fleQ	fur	pvdS	pvcD
mucC	algU	fleQ	fur	fpvR	pvdS	pvcD
mucC	algU	fleQ	fur	pvdS	ptxR	pvcD
mucD	algU	algZ	fleQ	fur	pvdS	pvcD
mucD	algU	fleQ	fur	fpvR	pvdS	pvcD
mucD	algU	fleQ	fur	pvdS	ptxR	pvcD
vfr	fleQ	fur	fpvR	pvdS	ptxR	pvcD
algQ	rpoD	fleQ	fur	fpvR	pvdS	pvcC
algQ	rpoD	fleQ	fur	pvdS	ptxR	pvcC
algW	algU	algZ	fleQ	fur	pvdS	pvcC
algW	algU	fleQ	fur	fpvR	pvdS	pvcC
algW	algU	fleQ	fur	pvdS	ptxR	pvcC
mucC	algU	algZ	fleQ	fur	pvdS	pvcC
mucC	algU	fleQ	fur	fpvR	pvdS	pvcC
mucC	algU	fleQ	fur	pvdS	ptxR	pvcC
mucD	algU	algZ	fleQ	fur	pvdS	pvcC
mucD	algU	fleQ	fur	fpvR	pvdS	pvcC
mucD	algU	fleQ	fur	pvdS	ptxR	pvcC
vfr	fleQ	fur	fpvR	pvdS	ptxR	pvcC
algQ	rpoD	fleQ	fur	fpvR	pvdS	pvcB
algQ	rpoD	fleQ	fur	pvdS	ptxR	pvcB
algW	algU	algZ	fleQ	fur	pvdS	pvcB
algW	algU	fleQ	fur	fpvR	pvdS	pvcB
algW	algU	fleQ	fur	pvdS	ptxR	pvcB
mucC	algU	algZ	fleQ	fur	pvdS	pvcB
mucC	algU	fleQ	fur	fpvR	pvdS	pvcB
mucC	algU	fleQ	fur	pvdS	ptxR	pvcB
mucD	algU	algZ	fleQ	fur	pvdS	pvcB
mucD	algU	fleQ	fur	fpvR	pvdS	pvcB
mucD	algU	fleQ	fur	pvdS	ptxR	pvcB
vfr	fleQ	fur	fpvR	pvdS	ptxR	pvcB
algQ	rpoD	fleQ	fur	fpvR	pvdS	pvcA
algQ	rpoD	fleQ	fur	pvdS	ptxR	pvcA
algW	algU	algZ	fleQ	fur	pvdS	pvcA
algW	algU	fleQ	fur	fpvR	pvdS	pvcA
algW	algU	fleQ	fur	pvdS	ptxR	pvcA
mucC	algU	algZ	fleQ	fur	pvdS	pvcA
mucC	algU	fleQ	fur	fpvR	pvdS	pvcA
mucC	algU	fleQ	fur	pvdS	ptxR	pvcA
mucD	algU	algZ	fleQ	fur	pvdS	pvcA
mucD	algU	fleQ	fur	fpvR	pvdS	pvcA
mucD	algU	fleQ	fur	pvdS	ptxR	pvcA
vfr	fleQ	fur	fpvR	pvdS	ptxR	pvcA
algQ	rpoD	fleQ	fur	fpvR	pvdS	prpL
algW	algU	algZ	fleQ	fur	pvdS	prpL
algW	algU	fleQ	fur	fpvR	pvdS	prpL
mucC	algU	algZ	fleQ	fur	pvdS	prpL
mucC	algU	fleQ	fur	fpvR	pvdS	prpL
mucD	algU	algZ	fleQ	fur	pvdS	prpL
mucD	algU	fleQ	fur	fpvR	pvdS	prpL
phoP	phoQ	pmrA	dnr	anr	narL	prfA
algQ	rpoD	fleQ	fur	pvdS	ptxR	pqsD
algW	algU	fleQ	fur	pvdS	ptxR	pqsD
mucC	algU	fleQ	fur	pvdS	ptxR	pqsD
mucD	algU	fleQ	fur	pvdS	ptxR	pqsD
vfr	fleQ	fur	fpvR	pvdS	ptxR	pqsD
algQ	rpoD	fleQ	fur	pvdS	ptxR	pqsC
algW	algU	fleQ	fur	pvdS	ptxR	pqsC
mucC	algU	fleQ	fur	pvdS	ptxR	pqsC
mucD	algU	fleQ	fur	pvdS	ptxR	pqsC
vfr	fleQ	fur	fpvR	pvdS	ptxR	pqsC
algQ	rpoD	fleQ	fur	pvdS	ptxR	pqsB
algW	algU	fleQ	fur	pvdS	ptxR	pqsB
mucC	algU	fleQ	fur	pvdS	ptxR	pqsB
mucD	algU	fleQ	fur	pvdS	ptxR	pqsB
vfr	fleQ	fur	fpvR	pvdS	ptxR	pqsB
algQ	rpoD	fleQ	fur	pvdS	ptxR	pqsA
algW	algU	fleQ	fur	pvdS	ptxR	pqsA
mucC	algU	fleQ	fur	pvdS	ptxR	pqsA
mucD	algU	fleQ	fur	pvdS	ptxR	pqsA
vfr	fleQ	fur	fpvR	pvdS	ptxR	pqsA
vfr	fleQ	fur	gbuR	glpR	agmR	pqqH
vfr	fleQ	fur	gbuR	glpR	agmR	pqqE
vfr	fleQ	fur	gbuR	glpR	agmR	pqqD
vfr	fleQ	fur	gbuR	glpR	agmR	pqqC
vfr	fleQ	fur	gbuR	glpR	agmR	pqqB
vfr	fleQ	fur	gbuR	glpR	agmR	pqqA
algW	algU	algR	algZ	fleQ	fur	piuC
mucC	algU	algR	algZ	fleQ	fur	piuC
mucD	algU	algR	algZ	fleQ	fur	piuC
phoP	phoQ	algR	algZ	fleQ	fur	piuC
algW	algU	algR	algZ	fleQ	fur	pigA
mucC	algU	algR	algZ	fleQ	fur	pigA
mucD	algU	algR	algZ	fleQ	fur	pigA
phoP	phoQ	algR	algZ	fleQ	fur	pigA
algW	algU	algR	algZ	fleQ	fur	phuW
mucC	algU	algR	algZ	fleQ	fur	phuW
mucD	algU	algR	algZ	fleQ	fur	phuW
phoP	phoQ	algR	algZ	fleQ	fur	phuW
algW	algU	algR	algZ	fleQ	fur	phuV
mucC	algU	algR	algZ	fleQ	fur	phuV
mucD	algU	algR	algZ	fleQ	fur	phuV
phoP	phoQ	algR	algZ	fleQ	fur	phuV
algW	algU	algR	algZ	fleQ	fur	phuU
mucC	algU	algR	algZ	fleQ	fur	phuU
mucD	algU	algR	algZ	fleQ	fur	phuU
phoP	phoQ	algR	algZ	fleQ	fur	phuU
algW	algU	algR	algZ	fleQ	fur	phuT
mucC	algU	algR	algZ	fleQ	fur	phuT
mucD	algU	algR	algZ	fleQ	fur	phuT
phoP	phoQ	algR	algZ	fleQ	fur	phuT
algW	algU	algR	algZ	fleQ	fur	phuS
mucC	algU	algR	algZ	fleQ	fur	phuS
mucD	algU	algR	algZ	fleQ	fur	phuS
phoP	phoQ	algR	algZ	fleQ	fur	phuS
algW	algU	algR	algZ	fleQ	fur	phuR
mucC	algU	algR	algZ	fleQ	fur	phuR
mucD	algU	algR	algZ	fleQ	fur	phuR
phoP	phoQ	algR	algZ	fleQ	fur	phuR
algW	algU	algZ	fleQ	fur	pfeR	pfeA
mucC	algU	algZ	fleQ	fur	pfeR	pfeA
mucD	algU	algZ	fleQ	fur	pfeR	pfeA
algW	algU	algR	algZ	fleQ	fur	pchF
algW	algU	algZ	fleQ	fur	pchR	pchF
mucC	algU	algR	algZ	fleQ	fur	pchF
mucC	algU	algZ	fleQ	fur	pchR	pchF
mucD	algU	algR	algZ	fleQ	fur	pchF
mucD	algU	algZ	fleQ	fur	pchR	pchF
phoP	phoQ	algR	algZ	fleQ	fur	pchF
algW	algU	algR	algZ	fleQ	fur	pchE
algW	algU	algZ	fleQ	fur	pchR	pchE
mucC	algU	algR	algZ	fleQ	fur	pchE
mucC	algU	algZ	fleQ	fur	pchR	pchE
mucD	algU	algR	algZ	fleQ	fur	pchE
mucD	algU	algZ	fleQ	fur	pchR	pchE
phoP	phoQ	algR	algZ	fleQ	fur	pchE
algW	algU	algR	algZ	fleQ	fur	pchD
algW	algU	algZ	fleQ	fur	pchR	pchD
mucC	algU	algR	algZ	fleQ	fur	pchD
mucC	algU	algZ	fleQ	fur	pchR	pchD
mucD	algU	algR	algZ	fleQ	fur	pchD
mucD	algU	algZ	fleQ	fur	pchR	pchD
phoP	phoQ	algR	algZ	fleQ	fur	pchD
algW	algU	algR	algZ	fleQ	fur	pchC
algW	algU	algZ	fleQ	fur	pchR	pchC
mucC	algU	algR	algZ	fleQ	fur	pchC
mucC	algU	algZ	fleQ	fur	pchR	pchC
mucD	algU	algR	algZ	fleQ	fur	pchC
mucD	algU	algZ	fleQ	fur	pchR	pchC
phoP	phoQ	algR	algZ	fleQ	fur	pchC
algW	algU	algR	algZ	fleQ	fur	pchB
algW	algU	algZ	fleQ	fur	pchR	pchB
mucC	algU	algR	algZ	fleQ	fur	pchB
mucC	algU	algZ	fleQ	fur	pchR	pchB
mucD	algU	algR	algZ	fleQ	fur	pchB
mucD	algU	algZ	fleQ	fur	pchR	pchB
phoP	phoQ	algR	algZ	fleQ	fur	pchB
algW	algU	algR	algZ	fleQ	fur	pchA
algW	algU	algZ	fleQ	fur	pchR	pchA
mucC	algU	algR	algZ	fleQ	fur	pchA
mucC	algU	algZ	fleQ	fur	pchR	pchA
mucD	algU	algR	algZ	fleQ	fur	pchA
mucD	algU	algZ	fleQ	fur	pchR	pchA
phoP	phoQ	algR	algZ	fleQ	fur	pchA
algW	algU	algR	algZ	fleQ	fur	PA5217
mucC	algU	algR	algZ	fleQ	fur	PA5217
mucD	algU	algR	algZ	fleQ	fur	PA5217
phoP	phoQ	algR	algZ	fleQ	fur	PA5217
algW	algU	algR	algZ	fleQ	fur	PA5216
mucC	algU	algR	algZ	fleQ	fur	PA5216
mucD	algU	algR	algZ	fleQ	fur	PA5216
phoP	phoQ	algR	algZ	fleQ	fur	PA5216
algQ	rpoD	fleQ	fur	fpvR	pvdS	PA5190
algW	algU	algZ	fleQ	fur	pvdS	PA5190
algW	algU	fleQ	fur	fpvR	pvdS	PA5190
mucC	algU	algZ	fleQ	fur	pvdS	PA5190
mucC	algU	fleQ	fur	fpvR	pvdS	PA5190
mucD	algU	algZ	fleQ	fur	pvdS	PA5190
mucD	algU	fleQ	fur	fpvR	pvdS	PA5190
algQ	rpoD	fleQ	fur	fpvR	pvdS	PA5150
algW	algU	algZ	fleQ	fur	pvdS	PA5150
algW	algU	fleQ	fur	fpvR	pvdS	PA5150
mucC	algU	algZ	fleQ	fur	pvdS	PA5150
mucC	algU	fleQ	fur	fpvR	pvdS	PA5150
mucD	algU	algZ	fleQ	fur	pvdS	PA5150
mucD	algU	fleQ	fur	fpvR	pvdS	PA5150
algQ	rpoD	fleQ	fur	fpvR	pvdS	PA5130
algW	algU	algZ	fleQ	fur	pvdS	PA5130
algW	algU	fleQ	fur	fpvR	pvdS	PA5130
mucC	algU	algZ	fleQ	fur	pvdS	PA5130
mucC	algU	fleQ	fur	fpvR	pvdS	PA5130
mucD	algU	algZ	fleQ	fur	pvdS	PA5130
mucD	algU	fleQ	fur	fpvR	pvdS	PA5130
algW	algU	algR	algZ	fleQ	fur	PA4896
mucC	algU	algR	algZ	fleQ	fur	PA4896
mucD	algU	algR	algZ	fleQ	fur	PA4896
phoP	phoQ	algR	algZ	fleQ	fur	PA4896
algW	algU	algR	algZ	fleQ	fur	PA4895
mucC	algU	algR	algZ	fleQ	fur	PA4895
mucD	algU	algR	algZ	fleQ	fur	PA4895
phoP	phoQ	algR	algZ	fleQ	fur	PA4895
algQ	rpoD	fleQ	fur	fpvR	pvdS	PA4833
algW	algU	algZ	fleQ	fur	pvdS	PA4833
algW	algU	fleQ	fur	fpvR	pvdS	PA4833
mucC	algU	algZ	fleQ	fur	pvdS	PA4833
mucC	algU	fleQ	fur	fpvR	pvdS	PA4833
mucD	algU	algZ	fleQ	fur	pvdS	PA4833
mucD	algU	fleQ	fur	fpvR	pvdS	PA4833
algW	algU	algR	algZ	fleQ	fur	PA4709
mucC	algU	algR	algZ	fleQ	fur	PA4709
mucD	algU	algR	algZ	fleQ	fur	PA4709
phoP	phoQ	algR	algZ	fleQ	fur	PA4709
algW	algU	algR	algZ	fleQ	fur	PA4707
mucC	algU	algR	algZ	fleQ	fur	PA4707
mucD	algU	algR	algZ	fleQ	fur	PA4707
phoP	phoQ	algR	algZ	fleQ	fur	PA4707
algW	algU	algR	algZ	fleQ	fur	PA4705
mucC	algU	algR	algZ	fleQ	fur	PA4705
mucD	algU	algR	algZ	fleQ	fur	PA4705
phoP	phoQ	algR	algZ	fleQ	fur	PA4705
algW	algU	algR	algZ	fleQ	fur	PA4570
mucC	algU	algR	algZ	fleQ	fur	PA4570
mucD	algU	algR	algZ	fleQ	fur	PA4570
phoP	phoQ	algR	algZ	fleQ	fur	PA4570
algW	algU	algR	algZ	fleQ	fur	PA4516
mucC	algU	algR	algZ	fleQ	fur	PA4516
mucD	algU	algR	algZ	fleQ	fur	PA4516
phoP	phoQ	algR	algZ	fleQ	fur	PA4516
algW	algU	algR	algZ	fleQ	fur	PA4469
mucC	algU	algR	algZ	fleQ	fur	PA4469
mucD	algU	algR	algZ	fleQ	fur	PA4469
phoP	phoQ	algR	algZ	fleQ	fur	PA4469
algW	algU	algR	algZ	fleQ	fur	PA4467
mucC	algU	algR	algZ	fleQ	fur	PA4467
mucD	algU	algR	algZ	fleQ	fur	PA4467
phoP	phoQ	algR	algZ	fleQ	fur	PA4467
algQ	rpoD	fleQ	fur	fpvR	pvdS	PA4390
algW	algU	algZ	fleQ	fur	pvdS	PA4390
algW	algU	fleQ	fur	fpvR	pvdS	PA4390
mucC	algU	algZ	fleQ	fur	pvdS	PA4390
mucC	algU	fleQ	fur	fpvR	pvdS	PA4390
mucD	algU	algZ	fleQ	fur	pvdS	PA4390
mucD	algU	fleQ	fur	fpvR	pvdS	PA4390
algW	algU	algR	algZ	fleQ	fur	PA3900
mucC	algU	algR	algZ	fleQ	fur	PA3900
mucD	algU	algR	algZ	fleQ	fur	PA3900
phoP	phoQ	algR	algZ	fleQ	fur	PA3900
algW	algU	algR	algZ	fleQ	fur	PA3899
mucC	algU	algR	algZ	fleQ	fur	PA3899
mucD	algU	algR	algZ	fleQ	fur	PA3899
phoP	phoQ	algR	algZ	fleQ	fur	PA3899
algQ	rpoD	fleQ	fur	fpvR	pvdS	PA3794
algW	algU	algZ	fleQ	fur	pvdS	PA3794
algW	algU	fleQ	fur	fpvR	pvdS	PA3794
mucC	algU	algZ	fleQ	fur	pvdS	PA3794
mucC	algU	fleQ	fur	fpvR	pvdS	PA3794
mucD	algU	algZ	fleQ	fur	pvdS	PA3794
mucD	algU	fleQ	fur	fpvR	pvdS	PA3794
algW	algU	algR	algZ	fleQ	fur	PA3530
mucC	algU	algR	algZ	fleQ	fur	PA3530
mucD	algU	algR	algZ	fleQ	fur	PA3530
phoP	phoQ	algR	algZ	fleQ	fur	PA3530
algW	algU	algR	algZ	fleQ	fur	PA3409
mucC	algU	algR	algZ	fleQ	fur	PA3409
mucD	algU	algR	algZ	fleQ	fur	PA3409
phoP	phoQ	algR	algZ	fleQ	fur	PA3409
algQ	rpoD	fleQ	fur	fpvR	pvdS	PA2531
algW	algU	algZ	fleQ	fur	pvdS	PA2531
algW	algU	fleQ	fur	fpvR	pvdS	PA2531
mucC	algU	algZ	fleQ	fur	pvdS	PA2531
mucC	algU	fleQ	fur	fpvR	pvdS	PA2531
mucD	algU	algZ	fleQ	fur	pvdS	PA2531
mucD	algU	fleQ	fur	fpvR	pvdS	PA2531
algQ	rpoD	fleQ	fur	fpvR	pvdS	PA2452
algW	algU	algZ	fleQ	fur	pvdS	PA2452
algW	algU	fleQ	fur	fpvR	pvdS	PA2452
mucC	algU	algZ	fleQ	fur	pvdS	PA2452
mucC	algU	fleQ	fur	fpvR	pvdS	PA2452
mucD	algU	algZ	fleQ	fur	pvdS	PA2452
mucD	algU	fleQ	fur	fpvR	pvdS	PA2452
algQ	rpoD	fleQ	fur	fpvR	pvdS	PA2451
algW	algU	algZ	fleQ	fur	pvdS	PA2451
algW	algU	fleQ	fur	fpvR	pvdS	PA2451
mucC	algU	algZ	fleQ	fur	pvdS	PA2451
mucC	algU	fleQ	fur	fpvR	pvdS	PA2451
mucD	algU	algZ	fleQ	fur	pvdS	PA2451
mucD	algU	fleQ	fur	fpvR	pvdS	PA2451
algQ	rpoD	fleQ	fur	fpvR	pvdS	PA2427
algW	algU	algZ	fleQ	fur	pvdS	PA2427
algW	algU	fleQ	fur	fpvR	pvdS	PA2427
mucC	algU	algZ	fleQ	fur	pvdS	PA2427
mucC	algU	fleQ	fur	fpvR	pvdS	PA2427
mucD	algU	algZ	fleQ	fur	pvdS	PA2427
mucD	algU	fleQ	fur	fpvR	pvdS	PA2427
algQ	rpoD	fleQ	fur	fpvR	pvdS	PA2412
algW	algU	algZ	fleQ	fur	pvdS	PA2412
algW	algU	fleQ	fur	fpvR	pvdS	PA2412
mucC	algU	algZ	fleQ	fur	pvdS	PA2412
mucC	algU	fleQ	fur	fpvR	pvdS	PA2412
mucD	algU	algZ	fleQ	fur	pvdS	PA2412
mucD	algU	fleQ	fur	fpvR	pvdS	PA2412
algQ	rpoD	fleQ	fur	fpvR	pvdS	PA2411
algW	algU	algZ	fleQ	fur	pvdS	PA2411
algW	algU	fleQ	fur	fpvR	pvdS	PA2411
mucC	algU	algZ	fleQ	fur	pvdS	PA2411
mucC	algU	fleQ	fur	fpvR	pvdS	PA2411
mucD	algU	algZ	fleQ	fur	pvdS	PA2411
mucD	algU	fleQ	fur	fpvR	pvdS	PA2411
algQ	rpoD	fleQ	fur	fpvR	pvdS	PA2402
algW	algU	algZ	fleQ	fur	pvdS	PA2402
algW	algU	fleQ	fur	fpvR	pvdS	PA2402
mucC	algU	algZ	fleQ	fur	pvdS	PA2402
mucC	algU	fleQ	fur	fpvR	pvdS	PA2402
mucD	algU	algZ	fleQ	fur	pvdS	PA2402
mucD	algU	fleQ	fur	fpvR	pvdS	PA2402
algQ	rpoD	fleQ	fur	fpvR	pvdS	PA2393
algW	algU	algZ	fleQ	fur	pvdS	PA2393
algW	algU	fleQ	fur	fpvR	pvdS	PA2393
mucC	algU	algZ	fleQ	fur	pvdS	PA2393
mucC	algU	fleQ	fur	fpvR	pvdS	PA2393
mucD	algU	algZ	fleQ	fur	pvdS	PA2393
mucD	algU	fleQ	fur	fpvR	pvdS	PA2393
algQ	rpoD	fleQ	fur	fpvR	pvdS	PA2389
algW	algU	algZ	fleQ	fur	pvdS	PA2389
algW	algU	fleQ	fur	fpvR	pvdS	PA2389
mucC	algU	algZ	fleQ	fur	pvdS	PA2389
mucC	algU	fleQ	fur	fpvR	pvdS	PA2389
mucD	algU	algZ	fleQ	fur	pvdS	PA2389
mucD	algU	fleQ	fur	fpvR	pvdS	PA2389
algW	algU	algR	algZ	fleQ	fur	PA2387
mucC	algU	algR	algZ	fleQ	fur	PA2387
mucD	algU	algR	algZ	fleQ	fur	PA2387
phoP	phoQ	algR	algZ	fleQ	fur	PA2387
algW	algU	algR	algZ	fleQ	fur	PA2034
mucC	algU	algR	algZ	fleQ	fur	PA2034
mucD	algU	algR	algZ	fleQ	fur	PA2034
phoP	phoQ	algR	algZ	fleQ	fur	PA2034
algW	algU	algR	algZ	fleQ	fur	PA2033
mucC	algU	algR	algZ	fleQ	fur	PA2033
mucD	algU	algR	algZ	fleQ	fur	PA2033
phoP	phoQ	algR	algZ	fleQ	fur	PA2033
algW	algU	algR	algZ	fleQ	fur	PA1301
mucC	algU	algR	algZ	fleQ	fur	PA1301
mucD	algU	algR	algZ	fleQ	fur	PA1301
phoP	phoQ	algR	algZ	fleQ	fur	PA1301
algW	algU	algR	algZ	fleQ	fur	PA1300
mucC	algU	algR	algZ	fleQ	fur	PA1300
mucD	algU	algR	algZ	fleQ	fur	PA1300
phoP	phoQ	algR	algZ	fleQ	fur	PA1300
algQ	rpoD	fleQ	fur	fpvR	pvdS	PA1134
algW	algU	algZ	fleQ	fur	pvdS	PA1134
algW	algU	fleQ	fur	fpvR	pvdS	PA1134
mucC	algU	algZ	fleQ	fur	pvdS	PA1134
mucC	algU	fleQ	fur	fpvR	pvdS	PA1134
mucD	algU	algZ	fleQ	fur	pvdS	PA1134
mucD	algU	fleQ	fur	fpvR	pvdS	PA1134
algW	algU	algR	algZ	fleQ	fur	PA0930
mucC	algU	algR	algZ	fleQ	fur	PA0930
mucD	algU	algR	algZ	fleQ	fur	PA0930
phoP	phoQ	algR	algZ	fleQ	fur	PA0930
algW	algU	algR	algZ	fleQ	fur	PA0929
mucC	algU	algR	algZ	fleQ	fur	PA0929
mucD	algU	algR	algZ	fleQ	fur	PA0929
phoP	phoQ	algR	algZ	fleQ	fur	PA0929
algQ	rpoD	fleQ	fur	fpvR	pvdS	PA0818
algW	algU	algZ	fleQ	fur	pvdS	PA0818
algW	algU	fleQ	fur	fpvR	pvdS	PA0818
mucC	algU	algZ	fleQ	fur	pvdS	PA0818
mucC	algU	fleQ	fur	fpvR	pvdS	PA0818
mucD	algU	algZ	fleQ	fur	pvdS	PA0818
mucD	algU	fleQ	fur	fpvR	pvdS	PA0818
algQ	rpoD	fleQ	fur	fpvR	pvdS	PA0346
algW	algU	algZ	fleQ	fur	pvdS	PA0346
algW	algU	fleQ	fur	fpvR	pvdS	PA0346
mucC	algU	algZ	fleQ	fur	pvdS	PA0346
mucC	algU	fleQ	fur	fpvR	pvdS	PA0346
mucD	algU	algZ	fleQ	fur	pvdS	PA0346
mucD	algU	fleQ	fur	fpvR	pvdS	PA0346
algW	algU	algR	algZ	fleQ	fur	PA0072
mucC	algU	algR	algZ	fleQ	fur	PA0072
mucD	algU	algR	algZ	fleQ	fur	PA0072
phoP	phoQ	algR	algZ	fleQ	fur	PA0072
algW	algU	algR	algZ	fleQ	fur	PA0071
mucC	algU	algR	algZ	fleQ	fur	PA0071
mucD	algU	algR	algZ	fleQ	fur	PA0071
phoP	phoQ	algR	algZ	fleQ	fur	PA0071
algQ	rpoD	fleQ	fur	pvdS	toxR	orf2
algW	algU	algR	algZ	fleQ	fur	orf2
algW	algU	fleQ	fur	pvdS	toxR	orf2
mucC	algU	algR	algZ	fleQ	fur	orf2
mucC	algU	fleQ	fur	pvdS	toxR	orf2
mucD	algU	algR	algZ	fleQ	fur	orf2
mucD	algU	fleQ	fur	pvdS	toxR	orf2
phoP	phoQ	algR	algZ	fleQ	fur	orf2
vfr	fleQ	fur	fpvR	pvdS	toxR	orf2
algQ	rpoD	fleQ	fur	pvdS	toxR	orf1
algW	algU	algR	algZ	fleQ	fur	orf1
algW	algU	fleQ	fur	pvdS	toxR	orf1
mucC	algU	algR	algZ	fleQ	fur	orf1
mucC	algU	fleQ	fur	pvdS	toxR	orf1
mucD	algU	algR	algZ	fleQ	fur	orf1
mucD	algU	fleQ	fur	pvdS	toxR	orf1
phoP	phoQ	algR	algZ	fleQ	fur	orf1
vfr	fleQ	fur	fpvR	pvdS	toxR	orf1
algQ	rpoD	fleQ	fur	pvdS	toxR	oprL
algW	algU	algR	algZ	fleQ	fur	oprL
algW	algU	fleQ	fur	pvdS	toxR	oprL
mucC	algU	algR	algZ	fleQ	fur	oprL
mucC	algU	fleQ	fur	pvdS	toxR	oprL
mucD	algU	algR	algZ	fleQ	fur	oprL
mucD	algU	fleQ	fur	pvdS	toxR	oprL
phoP	phoQ	algR	algZ	fleQ	fur	oprL
vfr	fleQ	fur	fpvR	pvdS	toxR	oprL
algQ	rpoD	fleQ	fur	fpvR	pvdS	ompQ
algW	algU	algZ	fleQ	fur	pvdS	ompQ
algW	algU	fleQ	fur	fpvR	pvdS	ompQ
mucC	algU	algZ	fleQ	fur	pvdS	ompQ
mucC	algU	fleQ	fur	fpvR	pvdS	ompQ
mucD	algU	algZ	fleQ	fur	pvdS	ompQ
mucD	algU	fleQ	fur	fpvR	pvdS	ompQ
phoP	phoQ	pmrA	dnr	anr	narL	nirQ
phoP	phoQ	pmrA	dnr	anr	narL	nark2
phoP	phoQ	pmrA	dnr	anr	narL	nark1
phoP	phoQ	pmrA	dnr	anr	narL	narJ
phoP	phoQ	pmrA	dnr	anr	narL	narI
phoP	phoQ	pmrA	dnr	anr	narL	narH
phoP	phoQ	pmrA	dnr	anr	narL	narG
phoP	phoQ	pmrA	dnr	anr	narL	murI
phoP	phoQ	pmrA	dnr	anr	narL	moeB
algQ	rpoD	fleQ	fur	fpvR	pvdS	macB
algW	algU	algZ	fleQ	fur	pvdS	macB
algW	algU	fleQ	fur	fpvR	pvdS	macB
mucC	algU	algZ	fleQ	fur	pvdS	macB
mucC	algU	fleQ	fur	fpvR	pvdS	macB
mucD	algU	algZ	fleQ	fur	pvdS	macB
mucD	algU	fleQ	fur	fpvR	pvdS	macB
vfr	fleQ	fur	pvdS	ptxR	ptxS	kguT
vfr	fleQ	fur	pvdS	ptxR	ptxS	kguK
vfr	fleQ	fur	pvdS	ptxR	ptxS	kguE
vfr	fleQ	fur	pvdS	ptxR	ptxS	kguD
algQ	rpoD	fleQ	fur	fpvR	pvdS	imm2
algW	algU	algZ	fleQ	fur	pvdS	imm2
algW	algU	fleQ	fur	fpvR	pvdS	imm2
mucC	algU	algZ	fleQ	fur	pvdS	imm2
mucC	algU	fleQ	fur	fpvR	pvdS	imm2
mucD	algU	algZ	fleQ	fur	pvdS	imm2
mucD	algU	fleQ	fur	fpvR	pvdS	imm2
algW	algU	algR	algZ	fleQ	fur	icmP
mucC	algU	algR	algZ	fleQ	fur	icmP
mucD	algU	algR	algZ	fleQ	fur	icmP
phoP	phoQ	algR	algZ	fleQ	fur	icmP
algW	algU	algR	algZ	fleQ	fur	hmuV
mucC	algU	algR	algZ	fleQ	fur	hmuV
mucD	algU	algR	algZ	fleQ	fur	hmuV
phoP	phoQ	algR	algZ	fleQ	fur	hmuV
algQ	rpoD	fleQ	fur	gbuR	glpR	himA
algW	algU	fleQ	fur	gbuR	glpR	himA
mucC	algU	fleQ	fur	gbuR	glpR	himA
mucD	algU	fleQ	fur	gbuR	glpR	himA
phoP	phoQ	pmrA	dnr	anr	narL	hemK
phoP	phoQ	pmrA	dnr	anr	narL	hemA
algW	algU	algR	algZ	fleQ	fur	hasR
mucC	algU	algR	algZ	fleQ	fur	hasR
mucD	algU	algR	algZ	fleQ	fur	hasR
phoP	phoQ	algR	algZ	fleQ	fur	hasR
algW	algU	algR	algZ	fleQ	fur	hasAp
mucC	algU	algR	algZ	fleQ	fur	hasAp
mucD	algU	algR	algZ	fleQ	fur	hasAp
phoP	phoQ	algR	algZ	fleQ	fur	hasAp
algW	algU	algR	algZ	fleQ	fur	hasA
mucC	algU	algR	algZ	fleQ	fur	hasA
mucD	algU	algR	algZ	fleQ	fur	hasA
phoP	phoQ	algR	algZ	fleQ	fur	hasA
algQ	rpoD	fleQ	fur	fpvR	pvdS	grx
algW	algU	algZ	fleQ	fur	pvdS	grx
algW	algU	fleQ	fur	fpvR	pvdS	grx
mucC	algU	algZ	fleQ	fur	pvdS	grx
mucC	algU	fleQ	fur	fpvR	pvdS	grx
mucD	algU	algZ	fleQ	fur	pvdS	grx
mucD	algU	fleQ	fur	fpvR	pvdS	grx
algQ	rpoD	fleQ	fur	gbuR	glpR	glpT
algW	algU	fleQ	fur	gbuR	glpR	glpT
mucC	algU	fleQ	fur	gbuR	glpR	glpT
mucD	algU	fleQ	fur	gbuR	glpR	glpT
algQ	rpoD	fleQ	fur	gbuR	glpR	glpK1
algW	algU	fleQ	fur	gbuR	glpR	glpK1
mucC	algU	fleQ	fur	gbuR	glpR	glpK1
mucD	algU	fleQ	fur	gbuR	glpR	glpK1
algQ	rpoD	fleQ	fur	gbuR	glpR	glpF
algW	algU	fleQ	fur	gbuR	glpR	glpF
mucC	algU	fleQ	fur	gbuR	glpR	glpF
mucD	algU	fleQ	fur	gbuR	glpR	glpF
algQ	rpoD	fleQ	fur	gbuR	glpR	glpD
algW	algU	fleQ	fur	gbuR	glpR	glpD
mucC	algU	fleQ	fur	gbuR	glpR	glpD
mucD	algU	fleQ	fur	gbuR	glpR	glpD
algW	algU	algZ	fleQ	fur	gbuR	gbuA
mucC	algU	algZ	fleQ	fur	gbuR	gbuA
mucD	algU	algZ	fleQ	fur	gbuR	gbuA
algW	algU	algR	algZ	fleQ	fur	fumC
mucC	algU	algR	algZ	fleQ	fur	fumC
mucD	algU	algR	algZ	fleQ	fur	fumC
phoP	phoQ	algR	algZ	fleQ	fur	fumC
algQ	rpoD	fleQ	fur	fpvR	fpvI	fpvA
algQ	rpoD	fleQ	fur	fpvR	pvdS	fpvA
algW	algU	algZ	fleQ	fur	pvdS	fpvA
algW	algU	fleQ	fur	fpvR	fpvI	fpvA
algW	algU	fleQ	fur	fpvR	pvdS	fpvA
mucC	algU	algZ	fleQ	fur	pvdS	fpvA
mucC	algU	fleQ	fur	fpvR	fpvI	fpvA
mucC	algU	fleQ	fur	fpvR	pvdS	fpvA
mucD	algU	algZ	fleQ	fur	pvdS	fpvA
mucD	algU	fleQ	fur	fpvR	fpvI	fpvA
mucD	algU	fleQ	fur	fpvR	pvdS	fpvA
algW	algU	algR	algZ	fleQ	fur	fptB
mucC	algU	algR	algZ	fleQ	fur	fptB
mucD	algU	algR	algZ	fleQ	fur	fptB
phoP	phoQ	algR	algZ	fleQ	fur	fptB
algW	algU	algR	algZ	fleQ	fur	fptA
algW	algU	algZ	fleQ	fur	pchR	fptA
mucC	algU	algR	algZ	fleQ	fur	fptA
mucC	algU	algZ	fleQ	fur	pchR	fptA
mucD	algU	algR	algZ	fleQ	fur	fptA
mucD	algU	algZ	fleQ	fur	pchR	fptA
phoP	phoQ	algR	algZ	fleQ	fur	fptA
algW	algU	algR	algZ	fleQ	fur	foxR
mucC	algU	algR	algZ	fleQ	fur	foxR
mucD	algU	algR	algZ	fleQ	fur	foxR
phoP	phoQ	algR	algZ	fleQ	fur	foxR
algW	algU	algR	algZ	fleQ	fur	foxI
mucC	algU	algR	algZ	fleQ	fur	foxI
mucD	algU	algR	algZ	fleQ	fur	foxI
phoP	phoQ	algR	algZ	fleQ	fur	foxI
algW	algU	algR	algZ	fleQ	fur	fagA
mucC	algU	algR	algZ	fleQ	fur	fagA
mucD	algU	algR	algZ	fleQ	fur	fagA
phoP	phoQ	algR	algZ	fleQ	fur	fagA
vfr	fleQ	fur	gbuR	glpR	agmR	exaE
vfr	fleQ	fur	gbuR	glpR	agmR	exaD
vfr	fleQ	fur	gbuR	glpR	agmR	exaC
vfr	fleQ	fur	gbuR	glpR	agmR	exaB
vfr	fleQ	fur	gbuR	glpR	agmR	exaA
algQ	rpoD	fleQ	fur	fpvR	pvdS	eta
algW	algU	algZ	fleQ	fur	pvdS	eta
algW	algU	fleQ	fur	fpvR	pvdS	eta
mucC	algU	algZ	fleQ	fur	pvdS	eta
mucC	algU	fleQ	fur	fpvR	pvdS	eta
mucD	algU	algZ	fleQ	fur	pvdS	eta
mucD	algU	fleQ	fur	fpvR	pvdS	eta
algQ	rpoD	fleQ	fur	fpvR	pvdS	cat
algW	algU	algZ	fleQ	fur	pvdS	cat
algW	algU	fleQ	fur	fpvR	pvdS	cat
mucC	algU	algZ	fleQ	fur	pvdS	cat
mucC	algU	fleQ	fur	fpvR	pvdS	cat
mucD	algU	algZ	fleQ	fur	pvdS	cat
mucD	algU	fleQ	fur	fpvR	pvdS	cat
vfr	fleQ	fur	pvdS	toxR	toxA
algQ	rpoD	fleQ	fur	pvdS	toxA
algW	algU	fleQ	fur	pvdS	toxA
mucC	algU	fleQ	fur	pvdS	toxA
mucD	algU	fleQ	fur	pvdS	toxA
vfr	fleQ	fur	fpvR	pvdS	toxA
vfr	fleQ	fur	pvdS	ptxR	toxA
algW	algU	algZ	fleQ	fur	toxA
mucC	algU	algZ	fleQ	fur	toxA
mucD	algU	algZ	fleQ	fur	toxA
vfr	fleQ	fur	pvdS	toxR	tolR
algW	algU	algZ	fleQ	fur	tolR
mucC	algU	algZ	fleQ	fur	tolR
mucD	algU	algZ	fleQ	fur	tolR
vfr	fleQ	fur	pvdS	toxR	tolQ
algW	algU	algZ	fleQ	fur	tolQ
mucC	algU	algZ	fleQ	fur	tolQ
mucD	algU	algZ	fleQ	fur	tolQ
vfr	fleQ	fur	pvdS	toxR	tolB
algW	algU	algZ	fleQ	fur	tolB
mucC	algU	algZ	fleQ	fur	tolB
mucD	algU	algZ	fleQ	fur	tolB
vfr	fleQ	fur	pvdS	toxR	tolA
algW	algU	algZ	fleQ	fur	tolA
mucC	algU	algZ	fleQ	fur	tolA
mucD	algU	algZ	fleQ	fur	tolA
algW	algU	algZ	fleQ	fur	sodA
mucC	algU	algZ	fleQ	fur	sodA
mucD	algU	algZ	fleQ	fur	sodA
algW	algU	algZ	fleQ	fur	rplL
mucC	algU	algZ	fleQ	fur	rplL
mucD	algU	algZ	fleQ	fur	rplL
algW	algU	algZ	fleQ	fur	rplJ
mucC	algU	algZ	fleQ	fur	rplJ
mucD	algU	algZ	fleQ	fur	rplJ
algW	algU	algZ	fleQ	fur	rplA
mucC	algU	algZ	fleQ	fur	rplA
mucD	algU	algZ	fleQ	fur	rplA
vfr	fleQ	fur	pvdS	ptxR	rhlI
algQ	rpoD	fleQ	fur	pvdS	regB
algW	algU	fleQ	fur	pvdS	regB
mucC	algU	fleQ	fur	pvdS	regB
mucD	algU	fleQ	fur	pvdS	regB
vfr	fleQ	fur	fpvR	pvdS	regB
algQ	rpoD	fleQ	fur	pvdS	regA
algW	algU	fleQ	fur	pvdS	regA
mucC	algU	fleQ	fur	pvdS	regA
mucD	algU	fleQ	fur	pvdS	regA
vfr	fleQ	fur	fpvR	pvdS	regA
algW	algU	algZ	fleQ	fur	regA
mucC	algU	algZ	fleQ	fur	regA
mucD	algU	algZ	fleQ	fur	regA
algQ	rpoD	fleQ	fur	pvdS	pys2
algW	algU	fleQ	fur	pvdS	pys2
mucC	algU	fleQ	fur	pvdS	pys2
mucD	algU	fleQ	fur	pvdS	pys2
vfr	fleQ	fur	fpvR	pvdS	pys2
vfr	fleQ	fur	pvdS	ptxR	pve
algW	algU	algZ	fleQ	fur	pvdQ
mucC	algU	algZ	fleQ	fur	pvdQ
mucD	algU	algZ	fleQ	fur	pvdQ
algQ	rpoD	fleQ	fur	pvdS	pvdN
algW	algU	fleQ	fur	pvdS	pvdN
mucC	algU	fleQ	fur	pvdS	pvdN
mucD	algU	fleQ	fur	pvdS	pvdN
vfr	fleQ	fur	fpvR	pvdS	pvdN
algQ	rpoD	fleQ	fur	pvdS	pvdL
algW	algU	fleQ	fur	pvdS	pvdL
mucC	algU	fleQ	fur	pvdS	pvdL
mucD	algU	fleQ	fur	pvdS	pvdL
vfr	fleQ	fur	fpvR	pvdS	pvdL
algQ	rpoD	fleQ	fur	pvdS	pvdJ
algW	algU	fleQ	fur	pvdS	pvdJ
mucC	algU	fleQ	fur	pvdS	pvdJ
mucD	algU	fleQ	fur	pvdS	pvdJ
vfr	fleQ	fur	fpvR	pvdS	pvdJ
algQ	rpoD	fleQ	fur	pvdS	pvdH
algW	algU	fleQ	fur	pvdS	pvdH
mucC	algU	fleQ	fur	pvdS	pvdH
mucD	algU	fleQ	fur	pvdS	pvdH
vfr	fleQ	fur	fpvR	pvdS	pvdH
algQ	rpoD	fleQ	fur	pvdS	pvdG
algW	algU	fleQ	fur	pvdS	pvdG
mucC	algU	fleQ	fur	pvdS	pvdG
mucD	algU	fleQ	fur	pvdS	pvdG
vfr	fleQ	fur	fpvR	pvdS	pvdG
algQ	rpoD	fleQ	fur	pvdS	pvdF
algW	algU	fleQ	fur	pvdS	pvdF
mucC	algU	fleQ	fur	pvdS	pvdF
mucD	algU	fleQ	fur	pvdS	pvdF
vfr	fleQ	fur	fpvR	pvdS	pvdF
algQ	rpoD	fleQ	fur	pvdS	pvdE
algW	algU	fleQ	fur	pvdS	pvdE
mucC	algU	fleQ	fur	pvdS	pvdE
mucD	algU	fleQ	fur	pvdS	pvdE
vfr	fleQ	fur	fpvR	pvdS	pvdE
algQ	rpoD	fleQ	fur	pvdS	pvdD
algW	algU	fleQ	fur	pvdS	pvdD
mucC	algU	fleQ	fur	pvdS	pvdD
mucD	algU	fleQ	fur	pvdS	pvdD
vfr	fleQ	fur	fpvR	pvdS	pvdD
algQ	rpoD	fleQ	fur	pvdS	pvdC
algW	algU	fleQ	fur	pvdS	pvdC
mucC	algU	fleQ	fur	pvdS	pvdC
mucD	algU	fleQ	fur	pvdS	pvdC
vfr	fleQ	fur	fpvR	pvdS	pvdC
algQ	rpoD	fleQ	fur	pvdS	pvdA
algW	algU	fleQ	fur	pvdS	pvdA
mucC	algU	fleQ	fur	pvdS	pvdA
mucD	algU	fleQ	fur	pvdS	pvdA
vfr	fleQ	fur	fpvR	pvdS	pvdA
algQ	rpoD	fleQ	fur	pvdS	pvcD
algW	algU	fleQ	fur	pvdS	pvcD
mucC	algU	fleQ	fur	pvdS	pvcD
mucD	algU	fleQ	fur	pvdS	pvcD
vfr	fleQ	fur	fpvR	pvdS	pvcD
vfr	fleQ	fur	pvdS	ptxR	pvcD
algQ	rpoD	fleQ	fur	pvdS	pvcC
algW	algU	fleQ	fur	pvdS	pvcC
mucC	algU	fleQ	fur	pvdS	pvcC
mucD	algU	fleQ	fur	pvdS	pvcC
vfr	fleQ	fur	fpvR	pvdS	pvcC
vfr	fleQ	fur	pvdS	ptxR	pvcC
algQ	rpoD	fleQ	fur	pvdS	pvcB
algW	algU	fleQ	fur	pvdS	pvcB
mucC	algU	fleQ	fur	pvdS	pvcB
mucD	algU	fleQ	fur	pvdS	pvcB
vfr	fleQ	fur	fpvR	pvdS	pvcB
vfr	fleQ	fur	pvdS	ptxR	pvcB
algQ	rpoD	fleQ	fur	pvdS	pvcA
algW	algU	fleQ	fur	pvdS	pvcA
mucC	algU	fleQ	fur	pvdS	pvcA
mucD	algU	fleQ	fur	pvdS	pvcA
vfr	fleQ	fur	fpvR	pvdS	pvcA
vfr	fleQ	fur	pvdS	ptxR	pvcA
algQ	lasR	rhlR	rpoS	exsA	pscL
algR4	lasR	rhlR	rpoS	exsA	pscL
ampR	lasR	rhlR	rpoS	exsA	pscL
gacA	lasR	rhlR	rpoS	exsA	pscL
ihf	lasR	rhlR	rpoS	exsA	pscL
vfr	lasR	rhlR	rpoS	exsA	pscL
vqsM	vqsR	pprB	rpoS	exsA	pscL
algQ	lasR	mexR	mexT	exsA	pscL
algR4	lasR	mexR	mexT	exsA	pscL
ampR	lasR	mexR	mexT	exsA	pscL
gacA	lasR	mexR	mexT	exsA	pscL
ihf	lasR	mexR	mexT	exsA	pscL
vfr	lasR	mexR	mexT	exsA	pscL
[truncated: 4,094 more rows]

## Sheet: Paths TFs network
Regulatory pahts in the sub-network
We show the components and length of directed paths in the sub-network
phoP	phoQ	algR	algZ	fleQ	fur	gbuR	glpR	agmR
phoP	phoQ	algR	algZ	fleQ	fur	pfeR
phoP	phoQ	algR	algZ	fleQ	fur	pchR
phoP	phoQ	pmrA	dnr	anr	narL
algQ	lasR	mexR	mexT	exsA	exsD
algR4	lasR	mexR	mexT	exsA	exsD
ampR	lasR	mexR	mexT	exsA	exsD
gacA	lasR	mexR	mexT	exsA	exsD
ihf	lasR	mexR	mexT	exsA	exsD
vfr	lasR	mexR	mexT	exsA	exsD
vfr	fleQ	fur	gbuR	glpR	agmR
phoP	phoQ	pmrA	dnr	narL
vfr	fleQ	fur	pfeR
vfr	fleQ	fur	pchR
algQ	lasR	mexR	nalC
algR4	lasR	mexR	nalC
ampR	lasR	mexR	nalC
gacA	lasR	mexR	nalC
ihf	lasR	mexR	nalC
vfr	lasR	mexR	nalC
algQ	lasR	rhlR	mvfR
algR4	lasR	rhlR	mvfR
ampR	lasR	rhlR	mvfR
gacA	lasR	rhlR	mvfR
ihf	lasR	rhlR	mvfR
vfr	lasR	rhlR	mvfR
vqsM	pprB	vqsR
vfr	lasR	tpbA
ihf	lasR	tpbA
gacA	lasR	tpbA
ampR	lasR	tpbA
algR4	lasR	tpbA
algQ	lasR	tpbA
vfr	lasR	rsaL
ihf	lasR	rsaL
gacA	lasR	rsaL
ampR	lasR	rsaL
algR4	lasR	rsaL
algQ	lasR	rsaL
vfr	ptxR	ptxS
mvtA	ptxS	ptxR
hu	ptxS	ptxR
vqsM	vqsR	pprB
vfr	rhlR	mvfR
ampR	rhlR	mvfR
algR3	rhlR	mvfR
algQ	rhlR	mvfR
vfr	lasR	mvfR
ihf	lasR	mvfR
gacA	lasR	mvfR
ampR	lasR	mvfR
algR4	lasR	mvfR
algQ	lasR	mvfR
psrA	exsA	exsD
phoP	tpbA
qscR	rsaL
pilR	pilA
PA5471	mexZ
PA0779	fhpR
trpI
toxR
roxS
roxR
rocR
rocA1
rcsB
psdR
pqrR
phhR
PA3697
ospR
nfxB
mvaT
mucD
mucC
mucB
metR
gpuR
gacS
cysB
cbrB
bqsS
bqsR
bexR
argR
algW
ppyR
aguR

## Sheet: Motifs
Motifs with two, three and four genes
We show the statistically signicant subnetworks with two, three and four vertices compared with 1000 randow networks conerving the same number of vertices, arrows and types of interactions on each.
Subnetwork	Frequency in network	Frequency in random networks	Subnetwork	Frequency in network	Frequency in random networks		Subnetwork	Frequency in network	Frequency in random networks	Subnetwork	Frequency in network	Frequency in random networks
	89	1.653		32	0.171			3832	1.1315		67	0.0015
	17	0.548		17	0.254			171	0.436		214	0.0595
	17	0.548		17	0.254			9	0.127		50	1.0645
	11	0.586		1	0.942			14	0.485
				6	0.501

## Sheet: topology
Components of the two networks
In this table we show the types and frequency of elements in each network
	Whole network	Sub network
TFs	76	76
Sigma factors	5	5
Anti sigma factors	7	7
ECF	9	9
Total of components	690	97
Total of interactions	1020	122
Measures of the two networks
	Whole network	Sub network
Mean degree of the graph	2.852	1.77
Average output degree	1.43	0.95
Average input degree	1.43	0.95
Average path length	4.0849	2.1364
Maximum out degree	95 (lasR)	14 (fur)
Maximum in degree	8 (rhlI)	7 (rhlR)
Maximum degree	101	15
Positive arcs	779	70
Negative arcs	218	52
Dual arcs	11	0
Unknown arcs	12	0
Positive autoregulation	16	16
Negative autoregulation	13	13
Connected components	12	28
Number of vertices in the giant component	650	68
Table 4 - Description of each connected component in the whole network
Number of genes in the connected component	TFs	frequency of the component in the TRN
1	1	1
2	1	1
3	1	3
4	2	1
	1	2
	0	1
6	1	2
650	65	1
Table 5 - Comparison between three different centralities for each network
Whole network				Sub network
	DC	EC	CC		DC	EC	CC
lasR	101	0.16667	0.00054	fur	15	0.14286	0.00478
rpoN	73	0.14286	0.00045	lasR	12	0.16667	0.00529
fur	69	0.14286	0.00044	algU	9	0.16667	0.00426
pvdS	49	0.16667	0.00048	rhlR	8	0.14286	0.00476
mexT	48	0.14286	0.00045	fleQ	5	0.16667	0.0051
anr	44	0.125	0.00043	pvdS	5	0.14286	0.005
argR	44	0.125	0.00036	rpoS	5	0.125	0.00382
algU	43	0.16667	0.00042	vfr	4	0.14286	0.00508
pmrA	34	0.125	0.00038	ptxR	4	0.125	0.00433
dnr	34	0.125	0.00037	exsA	4	0.11111	0.00313
Table 6 - Number of genes in each hierarchical levels
Level	genes
1	35
2	140
3	99
4	76
5	72
6	72
7	63
8	12
9	47
10	30
11	4
				Prodonet
				Prodonet
				Prodonet
				Prodonet
				Prodonet
				Prodonet
				Prodonet
				Prodonet
				Prodonet
				Prodonet
				Prodonet
				Prodonet
				Prodonet
				Prodonet
				Prodonet
				Prodonet
				Prodonet
				Prodonet
				Prodonet
				Prodonet
				Prodonet
				Prodonet
				Prodonet
				Prodonet
				Prodonet
				Prodonet
				Prodonet
				Prodonet
				Prodonet
				Prodonet
				Prodonet
				Prodonet
				Prodonet
				Prodonet
				Prodonet
				Prodonet
				Prodonet
				Prodonet
				Prodonet
				Prodonet
				Prodonet
				Prodonet
				Prodonet
				Prodonet
				Prodonet
				Prodonet
				Prodonet
				Prodonet
				Prodonet
				Prodonet
				Prodonet
				Prodonet
				Prodonet
				Prodonet
				Prodonet
				Prodonet
				Prodonet
				Prodonet
				Prodonet
				Prodonet
				Prodonet
				Prodonet
				Prodonet
				Prodonet
				Prodonet
				Prodonet
				Prodonet
				Prodonet
				Prodonet
				Prodonet
				Prodonet
				Prodonet
				Prodonet
				Prodonet
				Prodonet
				Prodonet
				Prodonet
				Prodonet
				Prodonet
				Prodonet
				Prodonet
				Prodonet
				Prodonet
				Prodonet
				Prodonet
				Prodonet
				Prodonet
				Prodonet
				Prodonet
				Prodonet
				Prodonet
				Prodonet
				Prodonet
				Prodonet
				Prodonet
				Prodonet
				Prodonet
				Prodonet
				Prodonet
				Prodonet
				Prodonet
				Prodonet
				Prodonet
				Prodonet
				Prodonet
				Prodonet
				Prodonet
				Prodonet
				Prodonet
				Prodonet
				Prodonet
				Prodonet
				Prodonet
				Prodonet
				Prodonet
				Prodonet
				Prodonet
				Prodonet
				Prodonet
				Prodonet
				Prodonet
				Prodonet
				Prodonet
				Prodonet
				Prodonet
				Prodonet
				Prodonet
				Prodonet
				Prodonet
				Prodonet
				Prodonet
				Prodonet
				Prodonet
				Prodonet
				Prodonet
				Prodonet
				Prodonet
				Prodonet
				Prodonet
				Prodonet
				Prodonet
				Prodonet
				Prodonet
				Prodonet
				Prodonet
				Prodonet
				Prodonet
				Prodonet
				Prodonet
				Prodonet
				Prodonet
				Prodonet
				Prodonet
				Prodonet
				Prodonet
				Prodonet
				Prodonet
				Prodonet
				Prodonet
				Prodonet
				Prodonet
				Prodonet
				Prodonet
				Prodonet
				Prodonet
				Prodonet
				Prodonet
				Prodonet
				Prodonet
				Prodonet
				Prodonet
				Prodonet
				Prodonet
				Prodonet
				Prodonet
				Prodonet
				Prodonet
				Prodonet
				Prodonet
				Prodonet
				Prodonet
				Prodonet
				Prodonet
				Prodonet
				Prodonet
				Prodonet
				Prodonet
				Prodonet
				Prodonet
				Prodonet
				Prodonet
				Prodonet
				Prodonet
				Prodonet
				Prodonet
				Prodonet
				Prodonet
				Prodonet
				Prodonet
				Prodonet
				Prodonet
				Prodonet
				Prodonet
				Prodonet
				Prodonet
				Prodonet
				Prodonet
				Prodonet
				Prodonet
				Prodonet
				Prodonet
				Prodonet
				Prodonet
				Prodonet
				Prodonet
				Prodonet
				Prodonet
				Prodonet
				Prodonet
				Prodonet
				Prodonet
				Prodonet
				Prodonet
				Prodonet
				Prodonet
				Prodonet
				Prodonet
				Prodonet
				Prodonet
				Prodonet
				Prodonet
				Prodonet
				Prodonet
				Prodonet
				Prodonet
				Prodonet
				Prodonet
				Prodonet
				Prodonet
				Prodonet
				Prodonet
				Prodonet
				Prodonet
				Prodonet
				Prodonet
				Prodonet
				Prodonet
				Prodonet
				Prodonet
				Prodonet
				Prodonet
				Prodonet
				Prodonet
				Prodonet
				Prodonet
				Prodonet
				Prodonet
				Prodonet
				Prodonet
				Prodonet
				Prodonet
				Prodonet
				Prodonet
				Prodonet
				Prodonet
				Prodonet
				Prodonet
				Prodonet
				Prodonet
				Prodonet
				Prodonet
				Prodonet
				Prodonet
				Prodonet
				Prodonet
				Prodonet
				Prodonet
				Prodonet
				Prodonet
				Prodonet
				Prodonet
				Prodonet
				Prodonet
				Prodonet
				Prodonet
				Prodonet
				Prodonet
				Prodonet
				Prodonet
				Prodonet
				Prodonet
				Prodonet
				Prodonet
				Prodonet
				Prodonet
				Prodonet
				Prodonet
				Prodonet
				Prodonet
				Prodonet
				Prodonet
				Prodonet
				Prodonet
				Prodonet
				Prodonet
				Prodonet
				Prodonet
				Prodonet
				Prodonet
				Prodonet
				Prodonet
				Prodonet
				Prodonet
				Prodonet
				Prodonet
				Prodonet
				Prodonet
				Prodonet
				Prodonet
				Prodonet
				Prodonet
				Prodonet
				Prodonet
				Prodonet
				Prodonet
				Prodonet
				Prodonet
				Prodonet
				Prodonet
				Prodonet
				Prodonet
				Prodonet
				Prodonet
				Prodonet
				Prodonet
				Prodonet
				Prodonet
				Prodonet
				Prodonet
				Prodonet
				Prodonet
				Prodoric	18974177
				Prodoric	18974177
				Prodoric	18974177
				Prodoric	18974177
				Prodoric	18974177
				Prodoric	18974177
				Prodoric	18974177
				Prodoric	18974177
				Prodoric	18974177
				Prodoric	18974177
				Prodoric	18974177
				Prodoric	18974177
				Prodoric	18974177
				Prodoric	18974177
				Prodoric	18974177
				Prodoric	18974177
ppyR				Prodoric	18974177
				Prodoric	18974177
				Prodoric	18974177
				Prodoric	18974177
				Prodoric	18974177
				Prodoric	18974177
				Prodoric	18974177
				Prodoric	18974177
				Prodoric	18974177
				Prodoric	18974177
				Prodoric	18974177
				Prodoric	18974177
				Prodoric	18974177
				Prodoric	18974177
				Prodoric	18974177
				Prodoric	18974177
				Prodoric	18974177
				Prodoric	18974177
				Prodoric	18974177
				Prodoric	18974177
				Prodoric	18974177
				Prodoric	18974177
				Prodoric	18974177
				Prodoric	18974177
				Prodoric	18974177
				Prodoric	18974177
				Prodoric	18974177
				Prodoric	18974177
				Prodoric	18974177
				Prodoric	18974177
				Prodoric	18974177
				Prodoric	18974177
				Prodoric	18974177
				Prodoric	18974177
				Prodoric	18974177
				Prodoric	18974177
				Prodoric	18974177
				Prodoric	18974177
				Prodoric	18974177
				Prodoric	18974177
				Prodoric	18974177
				Prodoric	18974177
				Prodoric	18974177
				Prodoric	18974177
				Prodoric	18974177
				Prodoric	18974177
				Prodoric	18974177
				Prodoric	18974177
				Prodoric	18974177
				Prodoric	18974177
				Prodoric	18974177
				Prodoric	18974177
				Prodoric	18974177
				Prodoric	18974177
				Prodoric	18974177
				Prodoric	18974177
				Prodoric	18974177
				Prodoric	18974177
				Prodoric	18974177
				Prodoric	18974177
				Prodoric	18974177
				Prodoric	18974177
				Prodoric	18974177
				Prodoric	18974177
				Prodoric	18974177
				Prodoric	18974177
				Prodoric	18974177
				Prodoric	18974177
				Prodoric	18974177
				Prodoric	18974177
				Prodoric	18974177
				Prodoric	18974177
				Prodoric	18974177
				Prodoric	18974177
				Prodoric	18974177
				Prodoric	18974177
				Prodoric	18974177
				Prodoric	18974177
				Prodoric	18974177
				Prodoric	18974177
				Prodoric	18974177
				Prodoric	18974177
				Prodoric	18974177
				Prodoric	18974177
				Prodoric	18974177
				Prodoric	18974177
				Prodoric	18974177
				Prodoric	18974177
				Prodoric	18974177
				Prodoric	18974177
				Prodoric	18974177
				Prodoric	18974177
				Prodoric	18974177
				Prodoric	18974177
				Prodoric	18974177
				Prodoric	18974177
				Prodoric	18974177
				Prodoric	18974177
				Prodoric	18974177
				Prodoric	18974177
				Prodoric	18974177
				Prodoric	18974177
				Prodoric	18974177
				Prodoric	18974177
				Prodoric	18974177
				Prodoric	18974177
				Prodoric	18974177
				Prodoric	18974177
				Prodoric	18974177
				Prodoric	18974177
				Prodoric	18974177
				Prodoric	18974177
				Prodoric	18974177
				Prodoric	18974177
				Prodoric	18974177
				Prodoric	18974177
				Prodoric	18974177
				Prodoric	18974177
				Prodoric	18974177
				Prodoric	18974177
				Prodoric	18974177
				Prodoric	18974177
				Prodoric	18974177
				Prodoric	18974177
				Prodoric	18974177
				Prodoric	18974177
				Prodoric	18974177
				Prodoric	18974177
				Prodoric	18974177
				Prodoric	18974177
				Prodoric	18974177
				Prodoric	18974177
				Prodoric	18974177
				Prodoric	18974177
				Prodoric	18974177
				Prodoric	18974177
				Prodoric	18974177
				Prodoric	18974177
				Prodoric	18974177
				Prodoric	18974177
				Prodoric	18974177
				Prodoric	18974177
				Prodoric	18974177
				Prodoric	18974177
				Prodoric	18974177
				Prodoric	18974177
				Prodoric	18974177
				Prodoric	18974177
				Prodoric	18974177
				Prodoric	18974177
				Prodoric	18974177
				Prodoric	18974177
				Prodoric	18974177
				Prodoric	18974177
				Prodoric	18974177
				Prodoric	18974177
				Prodoric	18974177
				Prodoric	18974177
				Prodoric	18974177
				Prodoric	18974177
				Prodoric	18974177
				Prodoric	18974177
				Prodoric	18974177
				Prodoric	18974177
				Prodoric	18974177
				Prodoric	18974177
				Prodoric	18974177
				Prodoric	18974177
				Prodoric	18974177
				Prodoric	18974177
				Prodoric	18974177
				Prodoric	18974177
				Prodoric	18974177
				Prodoric	18974177
				Prodoric	18974177
				Prodoric	18974177
				Prodoric	18974177
				Prodoric	18974177
				Prodoric	18974177
				Prodoric	18974177
				Prodoric	18974177
				Prodoric	18974177
				Prodoric	18974177
				Prodoric	18974177
				Prodoric	18974177
				Prodoric	18974177
				Prodoric	18974177
				Prodoric	18974177
				Prodoric	18974177
				Prodoric	18974177
				Prodoric	18974177
				Prodoric	18974177
				Prodoric	18974177
				Prodoric	18974177
				Prodoric	18974177
				Prodoric	18974177
				Prodoric	18974177
				Prodoric	18974177
				Prodoric	18974177
				Prodoric	18974177
				Prodoric	18974177
				Prodoric	18974177
				Prodoric	18974177
				Prodoric	18974177
				Prodoric	18974177
				Prodoric	18974177
				Prodoric	18974177
				Prodoric	18974177
				Prodoric	18974177
				Prodoric	18974177
				Prodoric	18974177
				Prodoric	18974177
				Prodoric	18974177
				Prodoric	18974177
				Prodoric	18974177
				Prodoric	18974177
				Prodoric	18974177
				Prodoric	18974177
				Prodoric	18974177
				Prodoric	18974177
				Prodoric	18974177
				Prodoric	18974177
				Prodoric	18974177
				Prodoric	18974177
				Prodoric	18974177
				Prodoric	18974177
				Prodoric	18974177
				Prodoric	18974177
				Prodoric	18974177
				Prodoric	18974177
				Prodoric	18974177
				Prodoric	18974177
				Prodoric	18974177
				Prodoric	18974177
				Prodoric	18974177
				Prodoric	18974177
				Prodoric	18974177
				Prodoric	18974177
				Prodoric	18974177
				Prodoric	18974177
				Prodoric	18974177
				Prodoric	18974177
				Prodoric	18974177
				Prodoric	18974177
				Prodoric	18974177
				Prodoric	18974177
				Prodoric	18974177
				Prodoric	18974177
				Prodoric	18974177
				Prodoric	18974177
				Prodoric	18974177
				Prodoric	18974177
				Prodoric	18974177
				Prodoric	18974177
				Prodoric	18974177
				Prodoric	18974177
				Prodoric	18974177
				Prodoric	18974177
				Prodoric	18974177
				Prodoric	18974177
				Prodoric	18974177
				Prodoric	18974177
				Prodoric	18974177
				Prodoric	18974177
				Prodoric	18974177
				Prodoric	18974177
				Prodoric	18974177
				Prodoric	18974177
				Prodoric	18974177
				Prodoric	18974177
				Prodoric	18974177
				Prodoric	18974177
				Prodoric	18974177
				Prodoric	18974177
				Prodoric	18974177
				Prodoric	18974177
				Prodoric	18974177
				Prodoric	18974177
				Prodoric	18974177
				Prodoric	18974177
				Prodoric	18974177
				Prodoric	18974177
				Prodoric	18974177
				Prodoric	18974177
				Prodoric	18974177
				Prodoric	18974177
				Prodoric	18974177
				Prodoric	18974177
				Prodoric	18974177
				Prodoric	18974177
				Prodoric	18974177
				Prodoric	18974177
				Prodoric	18974177
				Prodoric	18974177
				Prodoric	18974177
				Prodoric	18974177
				Prodoric	18974177
				Prodoric	18974177
				Prodoric	18974177
				Prodoric	18974177
				Prodoric	18974177
				Prodoric	18974177
				Prodoric	18974177
				Prodoric	18974177
				Prodoric	18974177
				Prodoric	18974177
				Prodoric	18974177
				Prodoric	18974177
				Prodoric	18974177
				Prodoric	18974177
				Prodoric	18974177
				Prodoric	18974177
				Prodoric	18974177
				Prodoric	18974177
				Prodoric	18974177
				Prodoric	18974177
				Prodoric	18974177
				Prodoric	18974177
				Prodoric	18974177
				Prodoric	18974177
				Prodoric	18974177
				Prodoric	18974177
				Prodoric	18974177
				Prodoric	18974177
				Prodoric	18974177
				Prodoric	18974177
				Prodoric	18974177
				Prodoric	18974177
				Prodoric	18974177
				Prodoric	18974177
				Prodoric	18974177
				Prodoric	18974177
				Prodoric	18974177
				Prodoric	18974177
				Prodoric	18974177
				Prodoric	18974177
				Prodoric	18974177
				Prodoric	18974177
				Prodoric	18974177
				Prodoric	18974177
				Prodoric	18974177
				Prodoric	18974177
				Prodoric	18974177
				Prodoric	18974177
				Prodoric	18974177
				Prodoric	18974177
				Prodoric	18974177
				Prodoric	18974177
				Prodoric	18974177
				Prodoric	18974177
				Prodoric	18974177
				Prodoric	18974177
				Prodoric	18974177
				Prodoric	18974177
				Prodoric	18974177
				Prodoric	18974177
				Prodoric	18974177
				Prodoric	18974177
				Prodoric	18974177
				Prodoric	18974177
				Prodoric	18974177
				Prodoric	18974177
				Prodoric	18974177
				Prodoric	18974177
				Prodoric	18974177
				Prodoric	18974177
				Prodoric	18974177
				Prodoric	18974177
				Prodoric	18974177
				Prodoric	18974177
				Prodoric	18974177
				Prodoric	18974177
				Prodoric	18974177
				Prodoric	18974177
				Prodoric	18974177
				Prodoric	18974177
				Prodoric	18974177
				Prodoric	18974177
				Prodoric	18974177
				Prodoric	18974177
				Prodoric	18974177
				Prodoric	18974177
				Prodoric	18974177
				Prodoric	18974177
				Prodoric	18974177
				Prodoric	18974177
				Prodoric	18974177
				Prodoric	18974177
				Prodoric	18974177
				Prodoric	18974177
				Prodoric	18974177
				Prodoric	18974177
				Prodoric	18974177
				Prodoric	18974177
				Prodoric	18974177
				Prodoric	18974177
				Prodoric	18974177
				Prodoric	18974177
				Prodoric	18974177
				Prodoric	18974177
				Prodoric	18974177
				Prodoric	18974177
				Prodoric	18974177
				Prodoric	18974177
				Prodoric	18974177
				Prodoric	18974177
				Prodoric	18974177
				Prodoric	18974177
				Prodoric	18974177
				Prodoric	18974177
				Prodoric	18974177
				Prodoric	18974177
				Prodoric	18974177
				Prodoric	18974177
				Prodoric	18974177
				Prodoric	18974177
				Prodoric	18974177
				Prodoric	18974177
				Prodoric	18974177
				Prodoric	18974177
				Prodoric	18974177
				Prodoric	18974177
				Prodoric	18974177
				Prodoric	18974177
				Prodoric	18974177
				Prodoric	18974177
				Prodoric	18974177
				Prodoric	18974177
				Prodoric	18974177
				Prodoric	18974177
				Prodoric	18974177
				Prodoric	18974177
				Prodoric	18974177
				Prodoric	18974177
				Prodoric	18974177
				Prodoric	18974177
				Prodoric	18974177
				Prodoric	18974177
				Prodoric	18974177
				Prodoric	18974177
				Prodoric	18974177
				Prodoric	18974177
				Prodoric	18974177

## Sheet: Orthologs E. coli
Orthologs TFs in E. coli with auto-regulation
TFs P. aeruginosa	Locus ID	Sequense ID P. aeruginosa	Sequense ID E. coli	Orthologs E. coli	Auto-regulation P. aeruginosa	Auto-regulation E. coli
algR		15600454	90111392	yehT	+
anr		15596741	16129295	fnr	+	-
argR		15596090			+
bexR	PA2432	15597628			+
cbrB		15599920			+
dnr		15595724			+
esxA		15596910			+
gpuR		15595486			+
mexT		15597688			+
phoP		15596376	16129093	phoP	+	+-
pilR		15599743			+
pmrA		15599970	16130921	qseB	+	+
pqrR	PA0942	15596139			+
roxR	PA4493	15599689			+
vfr		15595849	16131236	crp	+	+-
cysB		15596951	16129236	cysB	-	-
rhlR		15598673	16129863	sdiA	-
trpI		15595235			-
mvfR		15596200			-
algZ		15600455	16130064	yehU	-
fhpR	PA2665	15597861	90111481	norR	-	-
phhR		15596070	16129284	tyrR	-	-
nfxB		15599796			-
pchR		15599423			-
pilA		15599721			-
PsrA		15598202			-
ptxS		15597455			-
tpbA	PA3885	15599080			-
